# Supplementary material for: Interspecies comparison of the early transcriptomic changes associated with hepatitis B virus exposure in human and macaque immune cell populations
Source: Front Cell Infect Microbiol. 2023 Sep 1;13:1248782. doi: 10.3389/fcimb.2023.1248782 (PMC10505653; doi:10.3389/fcimb.2023.1248782)
Supplement: Supplementary file 2 [file Table_1.xlsx]

## Sheet: LB human
GeneID	GeneSymbol	baseMean	log2FoldChange	lfcSE	stat	pvalue	padj
ENSG00000137101	CD72	10851.4	1.9283	0.222564	8.664	4.55489e-18	6.10219e-14
ENSG00000265972	TXNIP	37919.5	2.01162	0.245694	8.18749	2.66722e-16	1.78664e-12
ENSG00000152518	ZFP36L2	51864.9	1.25693	0.176307	7.12922	1.00941e-12	4.50767e-09
ENSG00000169032	MAP2K1	3582.24	1.75208	0.262177	6.68282	2.34395e-11	7.85048e-08
ENSG00000118985	NA	14237.4	0.908806	0.143637	6.32712	2.49785e-10	6.69275e-07
ENSG00000216490	IFI30	19781.6	-0.952332	0.152661	-6.2382	4.42649e-10	9.8836e-07
ENSG00000144959	NCEH1	197.869	10.6338	1.7654	6.02343	1.70754e-09	3.26799e-06
ENSG00000168350	DEGS2	239.519	9.29931	1.56803	5.93057	3.01878e-09	5.05533e-06
ENSG00000083817	ZNF416	571.576	10.8677	1.85481	5.85921	4.65085e-09	6.92305e-06
ENSG00000010165	METTL13	705.794	10.5393	1.81672	5.80126	6.58184e-09	8.8177e-06
ENSG00000128059	PPAT	535.011	6.58023	1.15677	5.68845	1.28194e-08	1.53108e-05
ENSG00000196781	TLE1	7349.49	1.21478	0.213986	5.67692	1.37142e-08	1.53108e-05
ENSG00000131459	GFPT2	273.134	10.1004	1.78787	5.6494	1.61008e-08	1.65925e-05
ENSG00000140968	IRF8	37776.4	0.716533	0.129345	5.53968	3.0302e-08	2.89969e-05
ENSG00000259207		131.972	10.6045	1.94155	5.46188	4.71128e-08	4.02376e-05
ENSG00000213145		34070.2	-0.823377	0.150847	-5.45836	4.80556e-08	4.02376e-05
ENSG00000253456	NA	142.637	10.3223	1.90337	5.42317	5.85506e-08	4.61413e-05
ENSG00000186642	PDE2A	377.637	12.3235	2.28378	5.39609	6.81098e-08	5.06926e-05
ENSG00000084070	SMAP2	40879.5	1.15388	0.217074	5.31559	1.06314e-07	7.49627e-05
ENSG00000107372	ZFAND5	12027.4	0.971147	0.183044	5.30552	1.12349e-07	7.52571e-05
ENSG00000205542		91821.2	-0.574153	0.108732	-5.28047	1.28853e-07	8.07935e-05
ENSG00000062282	DGAT2	1274.6	6.83482	1.2964	5.27215	1.34832e-07	8.07935e-05
ENSG00000218358	NA	217.588	-9.05131	1.71851	-5.26695	1.38707e-07	8.07935e-05
ENSG00000118503	TNFAIP3	15719.3	0.94493	0.181841	5.19647	2.03106e-07	0.000113375
ENSG00000165240	ATP7A	390.986	5.06441	0.978631	5.175	2.27914e-07	0.000122135
ENSG00000160789	LMNA	120289	-0.631167	0.124243	-5.0801	3.77231e-07	0.000194375
ENSG00000101187	SLCO4A1	16491.7	0.794108	0.158256	5.01788	5.22441e-07	0.000259228
ENSG00000119986	AVPI1	354.65	8.45531	1.70855	4.94882	7.46631e-07	0.000357236
ENSG00000113580	NR3C1	12405.4	-0.902631	0.183001	-4.93237	8.12364e-07	0.000361755
ENSG00000137135	ARHGEF39	766.256	3.19942	0.649077	4.92918	8.25734e-07	0.000361755
ENSG00000175567	UCP2	31813.9	-0.729363	0.148049	-4.92652	8.37084e-07	0.000361755
ENSG00000135736	CCDC102A	517.813	8.89412	1.81702	4.89491	9.83517e-07	0.000411756
ENSG00000113368	LMNB1	377.115	8.34496	1.71568	4.86393	1.15076e-06	0.000467172
ENSG00000188886		423.684	10.0688	2.08692	4.82473	1.40191e-06	0.000552395
ENSG00000162542	TMCO4	266.128	8.23396	1.73351	4.74988	2.03539e-06	0.00077909
ENSG00000144120		280.763	-12.2128	2.57846	-4.73646	2.17482e-06	0.000809337
ENSG00000186272		738.225	4.66687	0.987925	4.72392	2.31347e-06	0.000818943
ENSG00000143674	MAP3K21	342.359	8.02637	1.69939	4.72309	2.3229e-06	0.000818943
ENSG00000107443	CCNJ	370.473	6.92499	1.47961	4.68027	2.86491e-06	0.000962129
ENSG00000081041	CXCL2	117.122	8.23108	1.75888	4.67972	2.87267e-06	0.000962129
ENSG00000105011	ASF1B	285.329	8.28086	1.77284	4.67095	2.99811e-06	0.000979649
ENSG00000160179	ABCG1	9430.47	2.06416	0.445302	4.63542	3.56221e-06	0.00113626
ENSG00000117318	ID3	14558.8	-0.781604	0.169779	-4.60364	4.15164e-06	0.00129348
ENSG00000165030	NFIL3	1173.06	7.58118	1.65104	4.59177	4.39501e-06	0.00133818
ENSG00000109501	WFS1	328.665	9.95134	2.18309	4.55838	5.15504e-06	0.00153471
ENSG00000157514	TSC22D3	103993	1.07868	0.237534	4.54115	5.59487e-06	0.00162945
ENSG00000055955	ITIH4	293.468	11.1941	2.49714	4.48278	7.36758e-06	0.00210007
ENSG00000234284	NA	424.248	-5.64386	1.26475	-4.46244	8.10299e-06	0.00225773
ENSG00000177646	ACAD9	443.755	5.84707	1.31147	4.45839	8.25772e-06	0.00225773
ENSG00000096060	FKBP5	1620.97	2.83291	0.636636	4.44981	8.59459e-06	0.00230283
ENSG00000260267	NA	160.907	4.38518	0.986996	4.44295	8.87337e-06	0.00233091
ENSG00000006282	SPATA20	449.942	6.4193	1.45251	4.41944	9.89576e-06	0.00254949
ENSG00000132128	LRRC41	10241.7	0.748808	0.170821	4.38358	1.16743e-05	0.00295095
ENSG00000173013	NA	173.125	9.30958	2.13336	4.36381	1.27815e-05	0.00317099
ENSG00000136231	IGF2BP3	264.416	3.52854	0.813049	4.33988	1.42557e-05	0.00347244
ENSG00000141577	CEP131	581.968	5.44068	1.27019	4.28335	1.84098e-05	0.00440421
ENSG00000159884	CCDC107	7028.96	1.34213	0.31385	4.27635	1.89986e-05	0.00446533
ENSG00000182809	CRIP2	4820.32	-1.29385	0.303799	-4.25892	2.0542e-05	0.00474485
ENSG00000135392		878.666	4.37391	1.02959	4.2482	2.15496e-05	0.00489322
ENSG00000164938	TP53INP1	2360.14	1.44628	0.343367	4.21205	2.53063e-05	0.00565047
ENSG00000197061		7434.36	-1.02772	0.245044	-4.19404	2.74032e-05	0.00601837
ENSG00000095002	MSH2	474.598	-5.23302	1.25122	-4.18234	2.88525e-05	0.00606329
ENSG00000125945	ZNF436	167.756	10.5817	2.53056	4.18155	2.89526e-05	0.00606329
ENSG00000142185	TRPM2	188.434	11.725	2.80404	4.18145	2.89655e-05	0.00606329
ENSG00000134815	DHX34	430.449	-4.80261	1.15	-4.17617	2.96453e-05	0.00611013
ENSG00000148158	SNX30	348.896	6.23871	1.50562	4.14362	3.41862e-05	0.00693928
ENSG00000166439	RNF169	116.726	8.84249	2.13593	4.13988	3.47492e-05	0.00694828
ENSG00000101842	VSIG1	279.776	3.97998	0.968223	4.1106	3.94636e-05	0.0077058
ENSG00000103047	TANGO6	364.013	3.33207	0.810863	4.10929	3.9688e-05	0.0077058
ENSG00000107554	DNMBP	3611.39	2.00622	0.491345	4.08312	4.44353e-05	0.00844789
ENSG00000270069	NA	128.009	8.06571	1.97728	4.0792	4.51912e-05	0.00844789
ENSG00000109680	TBC1D19	150.167	-7.42502	1.82107	-4.07728	4.55655e-05	0.00844789
ENSG00000112039	FANCE	352.122	4.9777	1.22155	4.07491	4.60324e-05	0.00844789
ENSG00000139926	FRMD6	198.787	-12.2855	3.02456	-4.0619	4.86743e-05	0.00870654
ENSG00000242612	DECR2	257.215	4.78603	1.17837	4.06158	4.87416e-05	0.00870654
ENSG00000162551	ALPL	3051.98	1.66419	0.411474	4.04447	5.24423e-05	0.00915878
ENSG00000040275	SPDL1	196.762	7.72352	1.91007	4.04358	5.26406e-05	0.00915878
ENSG00000138639	ARHGAP24	2495.43	2.31181	0.572569	4.0376	5.40002e-05	0.00919563
ENSG00000164296	TIGD6	194.07	7.48876	1.85859	4.02927	5.59514e-05	0.00919563
ENSG00000117906	RCN2	5395.22	1.09505	0.271779	4.02921	5.59637e-05	0.00919563
ENSG00000117593	DARS2	228.034	6.89118	1.71041	4.02898	5.60205e-05	0.00919563
ENSG00000133639	BTG1	82895.7	0.590238	0.146614	4.02581	5.67797e-05	0.00919563
ENSG00000135269	TES	18705.5	0.671699	0.166928	4.02389	5.72443e-05	0.00919563
ENSG00000124172		8320.01	-0.793438	0.197265	-4.0222	5.76571e-05	0.00919563
ENSG00000147872		3185.4	1.01984	0.254164	4.01254	6.00682e-05	0.00946745
ENSG00000101017	CD40	11723.9	-0.971551	0.243054	-3.99726	6.40799e-05	0.0099823
ENSG00000165879	FRAT1	663.248	6.17312	1.54543	3.99444	6.48466e-05	0.00998563
ENSG00000112320	SOBP	153.119	11.3253	2.84509	3.98065	6.87262e-05	0.0102469
ENSG00000129925	TMEM8A	3337.85	1.1278	0.283331	3.98049	6.87726e-05	0.0102469
ENSG00000122035	RASL11A	113.845	7.21875	1.81373	3.98006	6.88992e-05	0.0102469
ENSG00000274104	NA	111.925	-8.65762	2.17705	-3.97677	6.9857e-05	0.0102469
ENSG00000106952	TNFSF8	223.157	10.8841	2.73811	3.97504	7.03678e-05	0.0102469
ENSG00000068078	FGFR3	124.804	7.58749	1.9109	3.97063	7.16815e-05	0.010326
ENSG00000090104	RGS1	13452.9	1.2063	0.304061	3.96728	7.26982e-05	0.010361
ENSG00000169188	APEX2	1220.7	-4.42109	1.11664	-3.95928	7.5175e-05	0.0104979
ENSG00000137070	IL11RA	97.6368	9.45973	2.38935	3.95912	7.52258e-05	0.0104979
ENSG00000196943	NOP9	247.167	6.84242	1.73171	3.95125	7.77437e-05	0.0107374
ENSG00000229106	NA	173.669	-7.38953	1.8863	-3.91747	8.94825e-05	0.0122326
ENSG00000182318	ZSCAN22	936.958	2.74535	0.704424	3.8973	9.72703e-05	0.0131629
ENSG00000102445	RUBCNL	20010.3	-0.555887	0.142843	-3.8916	9.95834e-05	0.0133412
ENSG00000130702	LAMA5	852.049	3.30798	0.853342	3.8765	0.00010597	0.0140389
ENSG00000138604	GLCE	189.93	5.56714	1.4369	3.8744	0.000106887	0.0140389
ENSG00000107672	NSMCE4A	2785.08	-1.54429	0.399932	-3.86138	0.000112749	0.0145032
ENSG00000134297	NA	63.0181	8.45228	2.19032	3.85892	0.000113888	0.0145032
ENSG00000135414	GDF11	197.651	4.3418	1.12563	3.85723	0.000114681	0.0145032
ENSG00000111328	CDK2AP1	3205.7	1.3929	0.361129	3.85707	0.000114752	0.0145032
ENSG00000166848	TERF2IP	11777	1.00646	0.261454	3.84948	0.000118371	0.0146383
ENSG00000164002	EXO5	668.387	4.86039	1.26276	3.84901	0.000118598	0.0146383
ENSG00000175216	CKAP5	699.618	6.34117	1.64793	3.84797	0.0001191	0.0146383
ENSG00000137076	TLN1	14588.5	1.12045	0.291712	3.84095	0.000122557	0.0149264
ENSG00000136813	KIAA0368	1002.28	3.50761	0.915193	3.83264	0.000126775	0.015258
ENSG00000108828	VAT1	755.285	6.35958	1.65998	3.83113	0.000127558	0.015258
ENSG00000261150	NA	448.53	5.84812	1.52887	3.82513	0.000130704	0.015496
ENSG00000127540	NA	2519.65	-1.30756	0.342799	-3.81437	0.000136528	0.0160445
ENSG00000135966	TGFBRAP1	848.694	3.83593	1.00688	3.80973	0.000139119	0.0162068
ENSG00000126653		1506.88	-1.34587	0.353838	-3.80363	0.000142594	0.0164683
ENSG00000175455	CCDC14	405.43	4.72302	1.24385	3.79709	0.000146403	0.0167638
ENSG00000120129	DUSP1	70754.7	0.853029	0.225383	3.78479	0.000153839	0.0174659
ENSG00000167280	ENGASE	812.504	6.36213	1.68357	3.77895	0.000157493	0.0177305
ENSG00000198324	FAM109A	190.473	6.94682	1.84208	3.77119	0.000162472	0.0181387
ENSG00000258818	RNASE4	107.291	6.5784	1.7544	3.74965	0.000177082	0.0196063
ENSG00000160094	ZNF362	238.116	6.9321	1.85123	3.74459	0.000180687	0.0198415
ENSG00000119917	IFIT3	2766.3	-1.49438	0.400159	-3.73448	0.000188103	0.020488
ENSG00000113070	HBEGF	248.66	10.1447	2.71806	3.73232	0.000189727	0.0204982
ENSG00000138074	SLC5A6	7289.91	1.59485	0.427551	3.7302	0.000191329	0.0205059
ENSG00000146409	SLC18B1	467.136	6.49593	1.74823	3.71572	0.000202626	0.0215443
ENSG00000111877	MCM9	404.046	3.99155	1.07489	3.71344	0.00020446	0.0215681
ENSG00000103257	SLC7A5	10628.8	0.857845	0.231307	3.70869	0.000208333	0.021805
ENSG00000211893		4080.4	-1.18842	0.321343	-3.69827	0.00021707	0.0225433
ENSG00000184986	TMEM121	95.6857	-8.20804	2.22434	-3.6901	0.000224162	0.0231007
ENSG00000141040	ZNF287	352.819	-6.51036	1.76565	-3.68723	0.00022671	0.023185
ENSG00000140264	NA	15918.9	-0.637619	0.173646	-3.67195	0.000240711	0.0241319
ENSG00000172071	EIF2AK3	9356.94	1.02643	0.279552	3.67168	0.000240957	0.0241319
ENSG00000155096	AZIN1	6078.04	1.49834	0.408128	3.67124	0.000241373	0.0241319
ENSG00000136026	CKAP4	3644.48	1.24169	0.338426	3.66902	0.000243482	0.0241624
ENSG00000166261	ZNF202	825.865	5.54987	1.51699	3.65847	0.000253724	0.0249937
ENSG00000224597	NA	167.326	8.60461	2.35441	3.65469	0.000257496	0.0251801
ENSG00000130347	RTN4IP1	347.103	-6.64632	1.82115	-3.64951	0.000262742	0.0254749
ENSG00000144589	STK11IP	1428.32	6.21569	1.70387	3.64798	0.000264313	0.0254749
ENSG00000109775	UFSP2	882.992	5.99313	1.64713	3.63854	0.000274189	0.0261529
ENSG00000256269	HMBS	187.861	10.1398	2.78945	3.63506	0.000277911	0.0261529
ENSG00000080546	SESN1	2199.22	3.66477	1.00824	3.63481	0.000278188	0.0261529
ENSG00000160753	RUSC1	666.597	5.65109	1.5551	3.63391	0.000279157	0.0261529
ENSG00000136161	RCBTB2	232.822	7.2485	1.99809	3.62771	0.000285947	0.026603
ENSG00000166478	ZNF143	836.454	6.18028	1.70655	3.62151	0.000292888	0.0270608
ENSG00000083454		9283.71	0.942134	0.260312	3.61925	0.000295453	0.0271109
ENSG00000177409	NA	682.808	-2.15655	0.596241	-3.61692	0.000298134	0.0271708
ENSG00000240219	NA	174.555	-5.08825	1.40782	-3.61428	0.000301186	0.0271768
ENSG00000059122	FLYWCH1	1175.22	2.53948	0.703087	3.6119	0.000303958	0.0271768
ENSG00000148339	SLC25A25	867.608	6.23259	1.72734	3.60821	0.000308317	0.0271768
ENSG00000000460	C1orf112	166.923	5.58549	1.54803	3.60814	0.000308398	0.0271768
ENSG00000242110	AMACR	206.231	7.0968	1.96734	3.60731	0.000309383	0.0271768
ENSG00000063241	ISOC2	112.912	7.04557	1.95368	3.6063	0.000310589	0.0271768
ENSG00000106524	ANKMY2	448.6	6.09796	1.69199	3.60403	0.000313325	0.0271768
ENSG00000164951	PDP1	1487.33	5.14722	1.42915	3.6016	0.000316263	0.0271768
ENSG00000177427	MIEF2	248.299	4.54286	1.2614	3.60144	0.000316458	0.0271768
ENSG00000133069	TMCC2	193.304	-12.0516	3.34855	-3.59906	0.000319375	0.0272527
ENSG00000163406	SLC15A2	306.43	-3.02979	0.843388	-3.59241	0.000327634	0.0277805
ENSG00000142188		3590.34	1.01087	0.28182	3.58692	0.000334602	0.0281928
ENSG00000183018	SPNS2	231.699	9.82605	2.74228	3.58316	0.000339458	0.0282804
ENSG00000135622	SEMA4F	529.476	3.28082	0.915702	3.58285	0.000339863	0.0282804
ENSG00000104064	GABPB1	6929.55	1.14083	0.318805	3.57846	0.000345631	0.0284611
ENSG00000114770	ABCC5	98.0815	6.18562	1.72881	3.57796	0.000346283	0.0284611
ENSG00000147202	DIAPH2	530.096	2.83347	0.794332	3.56711	0.000360935	0.0294844
ENSG00000245937	NA	271.155	3.59361	1.00856	3.56313	0.000366465	0.0297548
ENSG00000175595	ERCC4	330.837	-2.99234	0.840266	-3.56117	0.000369199	0.0297961
ENSG00000132481	TRIM47	388.336	-6.42446	1.80488	-3.5595	0.000371555	0.0298067
ENSG00000153936	HS2ST1	421.131	5.75301	1.61878	3.55391	0.000379549	0.0301497
ENSG00000249992	NA	101.797	11.833	3.33009	3.55337	0.000380332	0.0301497
ENSG00000135245	HILPDA	416.964	3.67713	1.0363	3.54831	0.000387714	0.0305541
ENSG00000243696		228.352	8.43188	2.37859	3.54491	0.000392749	0.0307699
ENSG00000235106	BRD3OS	683.566	2.34914	0.663161	3.54234	0.000396591	0.0308276
ENSG00000167920	TMEM99	85.0296	8.18877	2.31233	3.54135	0.000398087	0.0308276
ENSG00000099974	DDTL	203.295	5.57061	1.57649	3.53354	0.000410028	0.0313076
ENSG00000197329	PELI1	8280.85	0.98907	0.27994	3.53315	0.000410638	0.0313076
ENSG00000168116	KIAA1586	445.718	5.52728	1.56459	3.53273	0.000411296	0.0313076
ENSG00000162231	NXF1	25491.7	0.553494	0.156774	3.53052	0.000414745	0.0313917
ENSG00000144843	ADPRH	739.096	-6.27122	1.78038	-3.52241	0.000427645	0.0321863
ENSG00000169413	RNASE6	788.746	5.04254	1.43283	3.51929	0.000432702	0.0322298
ENSG00000101079	NDRG3	248.563	5.08329	1.44449	3.51909	0.000433034	0.0322298
ENSG00000168653	NDUFS5	4452.91	-0.813962	0.231471	-3.51648	0.000437312	0.0323683
ENSG00000211592	IGKC	55530	-0.659876	0.189325	-3.48541	0.000491391	0.0361712
ENSG00000149782	PLCB3	90.5755	11.6407	3.34291	3.4822	0.000497308	0.0362311
ENSG00000263264		538.636	5.81156	1.66901	3.48204	0.000497613	0.0362311
ENSG00000073111	MCM2	904.386	-6.19873	1.78288	-3.4768	0.000507434	0.0367464
ENSG00000147251	DOCK11	616.676	2.08509	0.600531	3.47207	0.000516454	0.0371986
ENSG00000117984	CTSD	696.019	6.00519	1.7341	3.463	0.000534193	0.038239
ENSG00000104312	RIPK2	3183.36	1.55562	0.449369	3.46178	0.000536608	0.038239
ENSG00000147180	ZNF711	213.57	-6.47069	1.8759	-3.44938	0.000561878	0.0398279
ENSG00000179299	NSUN7	461.756	6.3	1.82879	3.44491	0.000571252	0.0400546
ENSG00000176868	NA	529.315	-6.30253	1.82974	-3.4445	0.000572115	0.0400546
ENSG00000226673	NA	238.728	-7.20775	2.09392	-3.44223	0.000576936	0.0400546
ENSG00000226763	SRRM5	226.235	11.4237	3.31978	3.44111	0.00057933	0.0400546
ENSG00000120694	HSPH1	32835.2	0.653768	0.190028	3.44038	0.000580894	0.0400546
ENSG00000167315	ACAA2	1185.36	-2.4018	0.698413	-3.43894	0.000583992	0.0400546
ENSG00000011052	NME1-NME2	185.43	6.77369	1.97023	3.43801	0.000586004	0.0400546
ENSG00000113140	SPARC	59.7298	10.5883	3.0909	3.42564	0.000613358	0.0416838
ENSG00000139318	DUSP6	520.035	6.13835	1.79251	3.42444	0.000616063	0.0416838
ENSG00000239961	LILRA4	143.474	-10.9324	3.19486	-3.42188	0.000621887	0.0418665
ENSG00000166189	HPS6	928.151	4.56503	1.33889	3.40955	0.00065069	0.0432187
ENSG00000083099	LYRM2	1545.65	-1.37772	0.404089	-3.40945	0.000650951	0.0432187
ENSG00000239713	APOBEC3G	5918.97	-0.81208	0.238206	-3.40915	0.000651652	0.0432187
ENSG00000131788	PIAS3	771.096	5.34912	1.57337	3.39978	0.000674402	0.0439274
ENSG00000137161	CNPY3	7403.9	-0.947195	0.278622	-3.39956	0.000674935	0.0439274
ENSG00000187860	CCDC157	777.166	3.0457	0.895974	3.39932	0.000675541	0.0439274
ENSG00000260916	CCPG1	3265.35	-0.952302	0.280208	-3.39855	0.000677429	0.0439274
ENSG00000084652	TXLNA	2090.32	-1.08235	0.318553	-3.3977	0.000679558	0.0439274
ENSG00000112297	CRYBG1	2551.7	3.03427	0.893296	3.39671	0.000682011	0.0439274
ENSG00000143384	MCL1	29695.2	0.370155	0.109144	3.39144	0.000695253	0.0443617
ENSG00000162510	MATN1	379.714	4.89498	1.44335	3.3914	0.000695377	0.0443617
ENSG00000130255	NA	13213.8	-0.532209	0.157035	-3.38911	0.000701198	0.0445211
ENSG00000132781	MUTYH	1236.99	-1.53563	0.453755	-3.38428	0.000713645	0.0449392
ENSG00000130340	SNX9	25922.8	0.495139	0.14632	3.38396	0.000714492	0.0449392
ENSG00000197312	DDI2	2020.48	-1.19516	0.353508	-3.38086	0.000722589	0.0449982
ENSG00000223865	HLA-DPB1	40031.9	-0.439741	0.130089	-3.3803	0.000724062	0.0449982
ENSG00000238086	NA	127.618	9.09064	2.68973	3.37975	0.000725507	0.0449982
ENSG00000277462	ZNF670	526.832	5.37313	1.59621	3.36619	0.000762154	0.0470533
ENSG00000084090	STARD7	8842.18	0.645799	0.192012	3.36334	0.000770064	0.0472801
ENSG00000177954		60255.8	-0.612166	0.182066	-3.36233	0.000772885	0.0472801
ENSG00000139438	FAM222A	2885.35	1.84086	0.547739	3.36083	0.000777084	0.0473209
ENSG00000176014	TUBB6	7124.27	0.852656	0.253847	3.35894	0.000782407	0.0474295
ENSG00000100151	PICK1	623.311	4.03101	1.20325	3.35009	0.000807847	0.048751
ENSG00000143457	GOLPH3L	730.103	3.79959	1.13749	3.34032	0.000836834	0.0502738
ENSG00000110321	EIF4G2	37822.1	0.403261	0.120829	3.33746	0.000845479	0.0504061
ENSG00000244437	NA	3968.77	-1.01844	0.305286	-3.33601	0.000849914	0.0504061
ENSG00000131018	SYNE1	725.466	2.1494	0.64433	3.33587	0.000850323	0.0504061
ENSG00000197756		12094.9	-0.65434	0.19632	-3.33303	0.00085905	0.0506991
ENSG00000182158	CREB3L2	284.906	3.37069	1.01173	3.3316	0.000863471	0.0507117
ENSG00000085117	CD82	21498.7	-0.666182	0.200023	-3.33052	0.000866834	0.0507117
ENSG00000213977	TAX1BP3	1187.36	4.20984	1.26469	3.32874	0.000872389	0.0508148
ENSG00000089091	DZANK1	725.631	1.92696	0.579339	3.32613	0.000880595	0.0510707
ENSG00000141258	SGSM2	2694.43	2.68571	0.807792	3.32476	0.000884956	0.0511024
ENSG00000119771	KLHL29	180.754	5.52078	1.66348	3.31882	0.000903988	0.0519774
ENSG00000127989	MTERF1	272.845	4.25482	1.28592	3.30877	0.000937062	0.0536488
ENSG00000171858	RPS21	8012.22	-0.669754	0.202613	-3.30559	0.000947779	0.0540315
ENSG00000197170	PSMD12	2381.16	1.34397	0.407114	3.30122	0.000962645	0.0546464
ENSG00000102804	TSC22D1	898.609	4.13462	1.25322	3.2992	0.00096961	0.0548096
ENSG00000197808	ZNF461	325.26	2.60661	0.790408	3.2978	0.000974446	0.0548515
ENSG00000179965	ZNF771	282.661	-3.91131	1.18697	-3.29519	0.000983548	0.0551322
ENSG00000163191		3764.63	-0.970259	0.294737	-3.29195	0.000994969	0.05554
ENSG00000260404	NA	341.029	3.30912	1.0073	3.28513	0.00101935	0.056538
ENSG00000139793	MBNL2	2077.71	1.56527	0.476548	3.2846	0.00102129	0.056538
ENSG00000185745	NA	417.676	-3.16887	0.965346	-3.28263	0.00102844	0.0566994
ENSG00000173137	ADCK5	361.592	-4.94343	1.50756	-3.27908	0.00104145	0.0571813
ENSG00000134333		30511.2	0.426176	0.13005	3.27701	0.00104913	0.0573679
ENSG00000229320	NA	157.726	7.98123	2.44021	3.27071	0.00107277	0.0584221
ENSG00000111331	OAS3	397.009	-3.53786	1.08224	-3.26903	0.00107918	0.0585335
ENSG00000116675	DNAJC6	47.2531	10.7706	3.29732	3.26646	0.00108899	0.0586549
ENSG00000151746	BICD1	383.796	-5.81947	1.78175	-3.26616	0.00109017	0.0586549
ENSG00000131153	GINS2	62.3413	-10.5331	3.22924	-3.26178	0.00110714	0.0592269
ENSG00000112659	CUL9	590.18	4.77926	1.46576	3.2606	0.00111177	0.0592269
ENSG00000131480	AOC2	56.4894	8.24566	2.52933	3.26001	0.00111407	0.0592269
ENSG00000189269		119.755	-10.9966	3.37709	-3.25623	0.00112903	0.0597853
ENSG00000254986	DPP3	930.317	4.73601	1.45508	3.2548	0.00113471	0.059849
ENSG00000125319	C17orf53	221.039	6.35142	1.95377	3.25086	0.00115058	0.0604484
ENSG00000234028	NA	319.083	-3.8001	1.16959	-3.24909	0.00115774	0.0605868
ENSG00000279873	NA	89.3136	8.44315	2.60089	3.24626	0.00116934	0.0607413
ENSG00000163050	COQ8A	1140.02	4.02538	1.24027	3.24557	0.00117217	0.0607413
ENSG00000079462	PAFAH1B3	448.141	5.31465	1.63778	3.24504	0.00117434	0.0607413
ENSG00000165929	TC2N	206.428	5.29985	1.63376	3.24395	0.00117883	0.0607413
ENSG00000088387	DOCK9	382.219	-3.86357	1.19343	-3.23737	0.00120637	0.0614791
ENSG00000184178	SCFD2	353.312	-4.64878	1.43601	-3.2373	0.00120666	0.0614791
ENSG00000181090	EHMT1	9344.3	0.936905	0.289415	3.23724	0.00120691	0.0614791
ENSG00000164506	STXBP5	447.038	4.78237	1.47931	3.23284	0.00122567	0.0619692
ENSG00000143772	ITPKB	3998.3	0.713217	0.220764	3.23068	0.00123498	0.0619692
ENSG00000239382	ALKBH6	676.678	-3.35851	1.03957	-3.23067	0.001235	0.0619692
ENSG00000136754	ABI1	6444.36	0.567526	0.175668	3.23066	0.00123504	0.0619692
ENSG00000196214	ZNF766	1243.04	2.62487	0.81333	3.22731	0.00124959	0.0624656
ENSG00000242371		2137.64	-1.03758	0.322252	-3.21977	0.00128294	0.0638944
ENSG00000105501		98.9783	10.8664	3.377	3.21778	0.00129187	0.0641009
ENSG00000023909	GCLM	1561.92	2.76093	0.858862	3.21464	0.00130609	0.0645672
ENSG00000225830	ERCC6	314.857	3.2663	1.01772	3.20943	0.00132997	0.0654164
ENSG00000168209	DDIT4	23765.1	0.915797	0.285463	3.20811	0.0013361	0.0654164
ENSG00000174695	TMEM167A	1338.03	-1.40599	0.438314	-3.20772	0.00133792	0.0654164
ENSG00000124208	NA	116.577	-5.94559	1.85471	-3.20567	0.00134749	0.0654759
ENSG00000119321	FKBP15	400.807	5.38846	1.68115	3.20523	0.00134954	0.0654759
ENSG00000205089	CCNI2	113.803	5.33558	1.66512	3.20432	0.0013538	0.0654759
ENSG00000241490	NA	90.2197	4.26413	1.33164	3.20216	0.00136402	0.065733
ENSG00000182871	COL18A1	350.422	5.80821	1.8154	3.19941	0.0013771	0.0660292
ENSG00000234857		80.1774	10.7992	3.37678	3.19808	0.00138345	0.0660292
ENSG00000269404	NA	13375	-0.491578	0.153725	-3.19777	0.00138495	0.0660292
ENSG00000274372	NA	68.5115	10.6867	3.34308	3.19667	0.00139024	0.0660463
ENSG00000131196	NFATC1	9180.29	0.63442	0.19885	3.19044	0.00142057	0.0672485
ENSG00000159388	BTG2	22112.8	-0.457543	0.143485	-3.18879	0.0014287	0.0673952
ENSG00000258136	NA	145.916	4.87422	1.53001	3.18575	0.0014438	0.0678688
ENSG00000185127	C6orf120	533.947	5.67379	1.7836	3.18109	0.0014672	0.0687274
ENSG00000268861		656.903	2.41127	0.758326	3.17973	0.00147411	0.0688107
ENSG00000137265	IRF4	16580.9	0.887793	0.27946	3.17681	0.00148903	0.0690791
ENSG00000141556	TBCD	1060.59	1.59761	0.502932	3.17659	0.00149017	0.0690791
ENSG00000211896		8559	-0.556332	0.175237	-3.17474	0.00149973	0.0691593
ENSG00000112695		5800	-0.9081	0.286083	-3.17425	0.00150223	0.0691593
ENSG00000141574	SECTM1	53.6429	7.72688	2.43629	3.17158	0.00151614	0.0695609
ENSG00000122122	SASH3	9459.9	-1.15567	0.364795	-3.16798	0.001535	0.0699237
ENSG00000166432	ZMAT1	251.704	-3.95904	1.24998	-3.16728	0.00153874	0.0699237
ENSG00000197705	KLHL14	91.0746	10.6926	3.37614	3.16709	0.00153971	0.0699237
ENSG00000065320	NTN1	81.6801	-10.6894	3.37687	-3.16549	0.00154823	0.0700729
ENSG00000145908	ZNF300	108.455	10.6772	3.37664	3.16206	0.00156656	0.0706639
ENSG00000272384	NA	53.7379	-10.5652	3.34501	-3.15848	0.00158594	0.0711108
ENSG00000135503	ACVR1B	139.341	7.42726	2.35225	3.15752	0.00159118	0.0711108
ENSG00000214087	ARL16	1883.99	-1.51946	0.481254	-3.15728	0.00159246	0.0711108
ENSG00000163251	FZD5	579.934	3.79373	1.20194	3.15633	0.0015977	0.0711108
ENSG00000166188	ZNF319	93.904	8.95374	2.83929	3.15351	0.00161318	0.0713557
ENSG00000113407	TARS	3927.61	1.4685	0.46569	3.15339	0.00161385	0.0713557
ENSG00000115234	SNX17	4882.72	-1.34105	0.425779	-3.14965	0.00163468	0.0720391
ENSG00000123095	BHLHE41	1173.86	2.77371	0.881194	3.14767	0.00164577	0.07227
ENSG00000197798	FAM118B	584.527	5.8913	1.8722	3.14672	0.00165112	0.07227
ENSG00000198598	MMP17	598.861	3.69931	1.17594	3.14584	0.00165611	0.07227
ENSG00000178966	RMI1	185.498	5.20531	1.65523	3.14476	0.00166222	0.0723013
ENSG00000173209		1687.08	1.04539	0.333479	3.13481	0.00171966	0.0745576
ENSG00000140326	CDAN1	802.392	3.53229	1.12839	3.13039	0.00174574	0.0754443
ENSG00000241351	NA	13140.2	-0.671273	0.21493	-3.12322	0.00178883	0.0768704
ENSG00000109475	RPL34	18011.3	-0.521532	0.166997	-3.12299	0.00179022	0.0768704
ENSG00000180834	MAP6D1	67.3454	8.24371	2.64886	3.11217	0.00185717	0.078907
ENSG00000126882	FAM78A	125.2	4.64404	1.49321	3.11011	0.00187017	0.078907
ENSG00000147140	NONO	14594.7	0.6565	0.211139	3.10933	0.00187515	0.078907
ENSG00000237846	NA	142.227	5.05381	1.62541	3.10925	0.00187565	0.078907
ENSG00000048707	VPS13D	1195.21	1.15526	0.371558	3.10924	0.00187571	0.078907
ENSG00000241343		7213.36	-0.607868	0.19557	-3.10819	0.00188237	0.078907
ENSG00000118181	NA	32315.9	-0.555932	0.178882	-3.10781	0.00188476	0.078907
ENSG00000130775	THEMIS2	4579.99	1.27677	0.410827	3.10781	0.00188477	0.078907
ENSG00000132953	XPO4	993.673	2.31566	0.745681	3.10542	0.00190007	0.0792999
ENSG00000159352	PSMD4	5030.75	-0.922146	0.297438	-3.1003	0.00193324	0.0804337
ENSG00000275052	PPP4R3B	4867.47	-0.765533	0.247048	-3.09873	0.00194355	0.0806121
ENSG00000097007	ABL1	645.807	5.2943	1.711	3.09427	0.001973	0.081361
ENSG00000162836	ACP6	121.432	5.38305	1.73975	3.09415	0.00197375	0.081361
ENSG00000108604	SMARCD2	4903.04	1.1239	0.363728	3.08996	0.00200186	0.082077
ENSG00000255150	NA	386.557	5.326	1.72377	3.08973	0.00200337	0.082077
ENSG00000100097		3190.48	-1.02228	0.331186	-3.08674	0.00202366	0.0824225
ENSG00000140265	ZSCAN29	409.202	3.31723	1.07501	3.08576	0.0020303	0.0824225
ENSG00000233927		9530.63	-0.626841	0.203188	-3.08502	0.00203536	0.0824225
ENSG00000166598	HSP90B1	38098.1	0.431501	0.139881	3.08476	0.00203717	0.0824225
ENSG00000254838	NA	273.874	-3.01119	0.976521	-3.08359	0.00204518	0.0824225
ENSG00000164172		552.214	5.31057	1.72249	3.08308	0.00204872	0.0824225
ENSG00000141551	CSNK1D	21849.1	0.549253	0.178287	3.08072	0.00206502	0.0826561
ENSG00000230124	ACBD6	641.68	3.57393	1.1602	3.08045	0.00206687	0.0826561
ENSG00000162552	WNT4	120.216	-7.7265	2.50908	-3.07941	0.00207409	0.0826983
ENSG00000166483	WEE1	6494.32	2.4536	0.797133	3.07803	0.00208375	0.0828367
ENSG00000162733	DDR2	103.666	5.93804	1.9311	3.07495	0.00210537	0.0834488
ENSG00000233791	NA	119.635	-3.30495	1.07831	-3.06494	0.0021771	0.0860373
ENSG00000224728	NA	48.9545	10.3501	3.38019	3.06198	0.00219877	0.0862705
ENSG00000162368		3437.15	0.706475	0.230727	3.06196	0.00219896	0.0862705
ENSG00000049192	ADAMTS6	105.625	-7.05001	2.3028	-3.0615	0.00220232	0.0862705
ENSG00000224950	NA	224.785	-5.23831	1.71183	-3.06007	0.00221285	0.0864303
ENSG00000225423	NA	53.4191	10.206	3.34315	3.0528	0.00226718	0.0879308
ENSG00000126803	HSPA2	2622.43	-3.69289	1.20969	-3.05275	0.00226755	0.0879308
ENSG00000135077	HAVCR2	302.976	3.54531	1.1619	3.05131	0.00227847	0.0879308
ENSG00000152457	DCLRE1C	678.187	3.59502	1.17856	3.05034	0.00228583	0.0879308
ENSG00000100417	PMM1	477.719	-4.41268	1.44691	-3.04972	0.00229055	0.0879308
ENSG00000072858	SIDT1	3761.26	0.985526	0.323154	3.04971	0.00229065	0.0879308
ENSG00000273749	CYFIP1	165.223	7.77634	2.55445	3.04423	0.00233276	0.0892915
ENSG00000272142	NA	52.0435	-10.2754	3.37777	-3.04205	0.0023497	0.0896837
ENSG00000173531	MST1	124.9	-5.97218	1.96425	-3.04043	0.00236237	0.0899109
ENSG00000128016	ZFP36	73581.9	0.475931	0.156675	3.0377	0.00238394	0.0903296
ENSG00000152503	TRIM36	65.3029	10.2564	3.37677	3.03733	0.00238685	0.0903296
ENSG00000169245	CXCL10	522.318	-6.56603	2.1637	-3.03463	0.00240831	0.0908849
ENSG00000143554	SLC27A3	64.188	10.2384	3.38179	3.02751	0.00246581	0.0925527
ENSG00000162972	MAIP1	454.473	5.59869	1.84931	3.02744	0.00246632	0.0925527
ENSG00000126216		756.988	5.48297	1.81603	3.01921	0.00253437	0.0948408
ENSG00000134802	SLC43A3	974.369	3.67681	1.21907	3.01608	0.00256066	0.0955575
ENSG00000110422	HIPK3	1366.06	1.45698	0.483292	3.01469	0.00257239	0.095649
ENSG00000213689	NA	1718.12	-1.49436	0.495877	-3.01357	0.00258194	0.095649
ENSG00000151348	EXT2	754.053	2.959	0.981992	3.01327	0.00258453	0.095649
ENSG00000188312	CENPP	224.234	-4.83071	1.60508	-3.00964	0.00261558	0.0961341
ENSG00000178718	RPP25	300.092	-5.45141	1.81167	-3.00904	0.00262071	0.0961341
ENSG00000257704	NA	153.315	5.89564	1.95932	3.00903	0.00262085	0.0961341
ENSG00000173275	ZNF449	51.4493	-10.1599	3.37719	-3.00839	0.00262634	0.0961341
ENSG00000204388		34140.5	0.48718	0.162224	3.00313	0.00267218	0.0975455
ENSG00000125148	NA	658.997	1.58265	0.527221	3.00187	0.00268327	0.0976841
ENSG00000100292	HMOX1	1063.22	4.56761	1.5237	2.99771	0.00272018	0.0986899
ENSG00000103264	FBXO31	1106.65	2.21621	0.739651	2.99629	0.00273289	0.0986899
ENSG00000107140	TESK1	2731.1	0.900392	0.300504	2.99628	0.002733	0.0986899
ENSG00000196576	PLXNB2	321.859	-5.66354	1.89193	-2.99353	0.00275774	0.09892
ENSG00000225439	NA	62.3238	10.1086	3.37707	2.99331	0.00275965	0.09892
ENSG00000279785	NA	45.807	4.50215	1.50427	2.99292	0.00276319	0.09892
ENSG00000168906	MAT2A	18272.4	0.603764	0.201773	2.99229	0.0027689	0.09892
ENSG00000135605	TEC	313.16	6.20357	2.07486	2.98987	0.00279097	0.0994431
ENSG00000037757	MRI1	386.449	2.88221	0.96565	2.98473	0.00283825	0.10086
ENSG00000131724	IL13RA1	2642.27	1.23997	0.415726	2.98267	0.0028575	0.101146
ENSG00000164305		1679.25	7.15088	2.39832	2.98162	0.00286728	0.101146
ENSG00000151725	CENPU	51.7272	7.79503	2.61452	2.98144	0.00286897	0.101146
ENSG00000170054	SERPINA9	418.778	5.40299	1.813	2.98014	0.00288115	0.10123
ENSG00000215695	NA	278.715	-3.67255	1.23269	-2.97931	0.002889	0.10123
ENSG00000179588	ZFPM1	132.31	5.75774	1.93334	2.97813	0.00290009	0.10123
ENSG00000102554	KLF5	194.157	5.20093	1.74646	2.97798	0.00290158	0.10123
ENSG00000198467	TPM2	72.6906	7.76095	2.61206	2.9712	0.00296637	0.102859
ENSG00000253669	NA	74.1861	3.7567	1.26441	2.97111	0.00296725	0.102859
ENSG00000186891	TNFRSF18	5810.35	-1.11103	0.374082	-2.97002	0.00297784	0.102859
ENSG00000135299	ANKRD6	109.918	4.74612	1.59837	2.96935	0.00298433	0.102859
ENSG00000078246	TULP3	1190.37	2.80054	0.943225	2.96911	0.00298664	0.102859
ENSG00000211677		10944.3	-0.545271	0.183919	-2.96473	0.00302949	0.104035
ENSG00000273338	NA	1644.79	-1.03898	0.350528	-2.96404	0.00303632	0.104035
ENSG00000101445	PPP1R16B	5259.49	0.979523	0.3306	2.96286	0.00304791	0.104166
ENSG00000189241	NA	2288.88	1.3338	0.450536	2.96047	0.00307167	0.10471
ENSG00000167112	TRUB2	1069.02	3.44238	1.16345	2.95877	0.00308867	0.105023
ENSG00000017483	SLC38A5	86.2618	-7.34214	2.48302	-2.95694	0.00310705	0.10538
ENSG00000198015	MRPL42	1886.46	-1.18429	0.401001	-2.95334	0.00314353	0.106202
ENSG00000040487	PQLC2	154.682	-4.22217	1.42979	-2.95299	0.00314713	0.106202
ENSG00000133789	SWAP70	15304.1	0.615526	0.208708	2.94923	0.0031857	0.107233
ENSG00000170860	LSM3	2373.39	-1.04488	0.354476	-2.94767	0.00320175	0.107503
ENSG00000261839	NA	44.4496	-9.95192	3.37723	-2.94677	0.00321107	0.107547
ENSG00000245466	NA	58.6663	5.61134	1.90554	2.94475	0.00323212	0.107982
ENSG00000136942	RPL35	12818.2	-0.518524	0.176186	-2.94305	0.00324993	0.108168
ENSG00000078804	TP53INP2	1138.27	1.58614	0.539202	2.94165	0.00326467	0.108168
ENSG00000128567	PODXL	174.448	-4.43618	1.50809	-2.94159	0.0032653	0.108168
ENSG00000157426	AASDH	314.263	-3.0783	1.04663	-2.94115	0.00326999	0.108168
ENSG00000105854	PON2	276.546	4.97821	1.69441	2.93803	0.00330307	0.108664
ENSG00000157954	WIPI2	5141.55	0.849139	0.289055	2.93764	0.00330722	0.108664
ENSG00000164941	INTS8	1259.79	1.84271	0.627316	2.93744	0.0033093	0.108664
ENSG00000248544	NA	165.233	-2.73751	0.932388	-2.93602	0.00332454	0.108897
ENSG00000164032	H2AFZ	23975.7	0.421635	0.143653	2.93509	0.00333446	0.108956
ENSG00000134324	LPIN1	6563.86	0.96105	0.327589	2.93371	0.00334938	0.108986
ENSG00000171298	GAA	386.096	-5.76708	1.96594	-2.9335	0.00335165	0.108986
ENSG00000134825		1566.68	-1.09857	0.374737	-2.93157	0.00337255	0.109375
ENSG00000179428	NA	102.871	5.40886	1.84585	2.93028	0.00338659	0.109375
ENSG00000229117	RPL41	35859.9	-0.381811	0.130305	-2.93014	0.00338813	0.109375
ENSG00000134049		1218.18	-1.29433	0.441928	-2.92882	0.00340255	0.109577
ENSG00000118640	VAMP8	3340.45	-0.780879	0.266708	-2.92784	0.00341321	0.109657
ENSG00000182117	NOP10	5228.31	-0.717514	0.245162	-2.9267	0.00342583	0.109799
ENSG00000158669	GPAT4	5037.06	0.959207	0.328178	2.92282	0.00346877	0.110894
ENSG00000218018	NA	217.311	5.25133	1.79713	2.92207	0.00347715	0.110894
ENSG00000196628	TCF4	13697.3	-0.561096	0.192065	-2.92138	0.00348485	0.110894
ENSG00000088876	ZNF343	423.719	4.34932	1.48936	2.92027	0.00349728	0.111026
ENSG00000166788	SAAL1	765.859	-1.3895	0.476319	-2.91715	0.00353245	0.111164
ENSG00000198918		12787.1	-0.660003	0.22627	-2.91688	0.00353557	0.111164
ENSG00000072518	MARK2	2359.1	1.29573	0.444242	2.91672	0.00353733	0.111164
ENSG00000225892	NA	178.898	4.28731	1.47025	2.91605	0.00354498	0.111164
ENSG00000104960	PTOV1	2053.21	-1.08762	0.373107	-2.91503	0.00355651	0.111164
ENSG00000184117	NIPSNAP1	465.215	-4.00041	1.37271	-2.91423	0.00356565	0.111164
ENSG00000130023	ERMARD	531.113	5.53791	1.90032	2.91421	0.00356595	0.111164
ENSG00000134121	CHL1	82.9176	5.91134	2.02858	2.91403	0.00356799	0.111164
ENSG00000172780	RAB43	131.306	5.56804	1.91159	2.91277	0.00358233	0.111321
ENSG00000126001	CEP250	705.451	2.16988	0.745138	2.91205	0.00359066	0.111321
ENSG00000144909	OSBPL11	912.961	4.10541	1.41011	2.91141	0.00359797	0.111321
ENSG00000118242	MREG	431.786	3.2918	1.13095	2.91064	0.00360693	0.111341
ENSG00000112029	FBXO5	655.984	-1.90424	0.655119	-2.90671	0.00365253	0.11249
ENSG00000118257	NRP2	789.456	-1.5096	0.519491	-2.90592	0.00366181	0.112517
ENSG00000100345	MYH9	21313	0.708565	0.244058	2.90327	0.00369286	0.112893
ENSG00000117222	RBBP5	1832.42	2.2417	0.772324	2.90254	0.00370146	0.112893
ENSG00000118137	APOA1	46.8381	9.53663	3.28572	2.90245	0.00370253	0.112893
ENSG00000143367	TUFT1	1725.17	1.47611	0.50865	2.90201	0.00370777	0.112893
ENSG00000197872	FAM49A	13691.2	0.630109	0.217271	2.90011	0.00373035	0.112939
ENSG00000151065	DCP1B	425.335	5.32355	1.83605	2.89946	0.00373812	0.112939
ENSG00000106829	TLE4	3307.4	1.13307	0.390853	2.89896	0.00374398	0.112939
ENSG00000112877	CEP72	113.791	6.84668	2.36201	2.89866	0.00374756	0.112939
ENSG00000130338	TULP4	1141.39	1.23188	0.425057	2.89816	0.00375358	0.112939
ENSG00000177885	GRB2	16096.1	0.522746	0.180404	2.89764	0.00375985	0.112939
ENSG00000128274	A4GALT	85.8203	5.77696	1.99481	2.89599	0.00377959	0.113059
ENSG00000156127	BATF	248.037	-5.51827	1.90555	-2.8959	0.00378073	0.113059
ENSG00000168060	NAALADL1	43.5781	9.77238	3.37701	2.89379	0.00380618	0.113239
ENSG00000152213	NA	541.233	-2.43165	0.840339	-2.89366	0.00380784	0.113239
ENSG00000101474	APMAP	2851.06	1.07247	0.370759	2.89262	0.0038204	0.113239
ENSG00000065457	ADAT1	618.652	2.25837	0.780739	2.89261	0.00382055	0.113239
ENSG00000186603	HPDL	43.4208	-9.76191	3.37738	-2.89038	0.0038478	0.113795
ENSG00000169733	RFNG	238.811	5.58158	1.93236	2.88847	0.00387119	0.11411
ENSG00000135315	CEP162	329.154	3.73202	1.2922	2.88812	0.00387548	0.11411
ENSG00000047644	WWC3	956.303	1.54439	0.535067	2.88634	0.00389747	0.114505
ENSG00000231177	NA	199.674	4.8916	1.69524	2.88549	0.00390801	0.114564
ENSG00000163466	ARPC2	32430.9	-0.507106	0.175848	-2.88377	0.00392941	0.11494
ENSG00000011638	TMEM159	471.343	2.6195	0.909048	2.88158	0.00395684	0.11549
ENSG00000184076	NA	3226.66	-0.900963	0.313067	-2.87786	0.00400385	0.116266
ENSG00000137804	NUSAP1	1141.89	1.34778	0.468398	2.87743	0.00400931	0.116266
ENSG00000186106	ANKRD46	686.58	3.99307	1.38861	2.87559	0.00403269	0.116266
ENSG00000171204	TMEM126B	1157.15	-1.57497	0.547739	-2.8754	0.00403511	0.116266
ENSG00000141873	SLC39A3	3446.72	0.830627	0.288875	2.87539	0.00403534	0.116266
ENSG00000079435	LIPE	178.259	-3.17667	1.10478	-2.87537	0.00403551	0.116266
ENSG00000183479	TREX2	47.6729	-9.76905	3.40017	-2.8731	0.00406462	0.116768
ENSG00000105372	RPS19	62571.9	-0.352712	0.122824	-2.87167	0.00408303	0.116768
ENSG00000196659	TTC30B	66.6205	8.82097	3.07182	2.87157	0.00408432	0.116768
ENSG00000060138	YBX3	30573.8	0.367851	0.128113	2.87131	0.00408779	0.116768
ENSG00000131495		2601.36	-0.831531	0.289773	-2.8696	0.00410994	0.117151
ENSG00000116761	CTH	1113.61	3.05683	1.06572	2.86833	0.00412644	0.11717
ENSG00000227827	NA	45.7626	7.12736	2.48544	2.86764	0.00413543	0.11717
ENSG00000184602	SNN	8448.63	0.542858	0.189315	2.86748	0.00413755	0.11717
ENSG00000131941	RHPN2	360.03	3.19251	1.11363	2.86675	0.00414707	0.11717
ENSG00000141524	TMC6	7222.21	0.702227	0.245003	2.8662	0.00415434	0.11717
ENSG00000198399	ITSN2	16187.3	-0.527852	0.184282	-2.86437	0.00417838	0.1176
ENSG00000054118	THRAP3	7823.63	-0.623716	0.217869	-2.8628	0.00419911	0.11779
ENSG00000008838		1156.09	2.34821	0.820326	2.86253	0.00420271	0.11779
ENSG00000204852	TCTN1	528.011	-1.96293	0.686827	-2.85797	0.00426358	0.119247
ENSG00000227507	LTB	4226.59	-0.996663	0.348954	-2.85614	0.00428824	0.119687
ENSG00000165792	METTL17	3205.33	-0.709658	0.248564	-2.85503	0.00430332	0.119747
ENSG00000243335	KCTD7	732.556	4.27572	1.4978	2.85466	0.00430829	0.119747
ENSG00000275139	NA	99.2123	4.76935	1.67198	2.85252	0.00433745	0.120308
ENSG00000187514		110983	-0.314189	0.110251	-2.84977	0.00437514	0.121103
ENSG00000213672	NCKIPSD	52.0276	9.61842	3.37717	2.84807	0.00439851	0.121499
ENSG00000270195	NA	219.935	5.52943	1.94244	2.84664	0.00441828	0.121794
ENSG00000131591	C1orf159	806.392	-2.69739	0.948194	-2.84477	0.0044444	0.122187
ENSG00000165006	UBAP1	2449.86	1.00502	0.353346	2.84431	0.00445079	0.122187
ENSG00000106633	GCK	46.9519	-9.60278	3.37709	-2.84351	0.00446197	0.122243
ENSG00000178199		2911.77	-1.09285	0.384582	-2.84165	0.00448812	0.122281
ENSG00000145494	NDUFS6	2192.04	-0.893456	0.314435	-2.84146	0.00449069	0.122281
ENSG00000065413	ANKRD44	2295.42	0.983854	0.346249	2.84146	0.00449072	0.122281
ENSG00000171792	RHNO1	405.695	3.18343	1.12099	2.83984	0.00451357	0.122419
ENSG00000133794	ARNTL	1029.75	1.70727	0.601192	2.83981	0.00451405	0.122419
ENSG00000135617	PRADC1	358.93	5.37562	1.89441	2.83762	0.00454511	0.123012
ENSG00000249709	ZNF564	402.667	-4.29633	1.51479	-2.83625	0.00456474	0.123294
ENSG00000106012		395.878	-2.52037	0.889184	-2.83448	0.00459002	0.123727
ENSG00000138796	HADH	458.7	5.23301	1.84678	2.8336	0.00460275	0.123821
ENSG00000134184	GSTM1	84.9459	5.75822	2.03334	2.8319	0.00462724	0.124122
ENSG00000174456	C12orf76	548.755	2.26458	0.799771	2.83154	0.00463245	0.124122
ENSG00000104081	BMF	490.074	-2.00386	0.708012	-2.83026	0.00465102	0.124371
ENSG00000177595	PIDD1	774.632	1.70191	0.601529	2.8293	0.00466495	0.124495
ENSG00000243414	TICAM2	336.949	2.54667	0.900569	2.82785	0.00468616	0.124717
ENSG00000047230	CTPS2	212.237	2.44685	0.865481	2.82715	0.00469641	0.124717
ENSG00000100721	TCL1A	3475.73	-1.3964	0.493984	-2.82682	0.00470122	0.124717
ENSG00000111481	COPZ1	2343.49	-0.836398	0.296088	-2.82483	0.00473057	0.124925
ENSG00000184402	SS18L1	364.073	-2.24175	0.79371	-2.8244	0.004737	0.124925
ENSG00000124120	TTPAL	898.14	2.44834	0.866985	2.82397	0.00474327	0.124925
ENSG00000125450	NUP85	3521.62	-1.06814	0.37827	-2.82376	0.00474633	0.124925
ENSG00000248101	NA	146.342	-5.13849	1.82107	-2.82169	0.00477716	0.125322
ENSG00000175970	UNC119B	254.573	5.55188	1.96771	2.82149	0.00478015	0.125322
ENSG00000256028	NA	305.943	4.3419	1.53995	2.8195	0.00480979	0.125853
ENSG00000280158	NA	132.802	5.44165	1.93139	2.81747	0.00484034	0.126405
ENSG00000257524	NA	145.548	5.34004	1.8983	2.81306	0.00490723	0.127903
ENSG00000162144	CYB561A3	4874.38	-0.799725	0.284456	-2.81142	0.00493231	0.128307
ENSG00000170540		33855.2	0.456531	0.162655	2.80674	0.00500457	0.129853
ENSG00000151498	ACAD8	965.249	2.43229	0.86672	2.80632	0.00501112	0.129853
ENSG00000229417	NA	98.081	-5.71418	2.03834	-2.80335	0.0050575	0.130802
ENSG00000240864		682.045	-1.4955	0.533595	-2.80269	0.00506781	0.130816
ENSG00000134508		193.205	5.62704	2.00877	2.80124	0.00509065	0.131153
ENSG00000179832	MROH1	601.324	2.23706	0.799116	2.79942	0.0051194	0.13164
ENSG00000116353	MECR	106.998	2.99789	1.0713	2.79835	0.0051364	0.131824
ENSG00000131781	FMO5	67.1589	3.28707	1.17513	2.7972	0.00515468	0.132041
ENSG00000166887	VPS39	1928.83	1.9885	0.711057	2.79653	0.00516541	0.132063
ENSG00000279529	NA	108.081	4.93399	1.76536	2.79489	0.00519173	0.132483
ENSG00000100211		383.292	-3.19013	1.14312	-2.79072	0.00525915	0.133802
ENSG00000241852		259.811	5.2661	1.88758	2.78987	0.00527296	0.133802
ENSG00000220867	NA	44.4954	5.89525	2.11311	2.78984	0.00527342	0.133802
ENSG00000065491	TBC1D22B	547.821	3.79159	1.35937	2.78923	0.00528338	0.133802
ENSG00000213741	RPS29	19827.7	-0.711233	0.255251	-2.7864	0.00532971	0.134721
ENSG00000259115	NA	55.4433	7.11314	2.55457	2.78448	0.00536138	0.135266
ENSG00000279700	NA	244.639	6.65896	2.39238	2.7834	0.00537925	0.135462
ENSG00000177051	FBXO46	605.767	3.1579	1.13519	2.78183	0.00540539	0.135854
ENSG00000160194	NDUFV3	831.946	-1.60569	0.577328	-2.78125	0.00541508	0.135854
ENSG00000112195	TREML2	418.497	4.33967	1.56607	2.77105	0.00558762	0.13992
ENSG00000213465	ARL2	962.917	-1.68523	0.608714	-2.76851	0.00563128	0.140751
ENSG00000187608		6582.37	-1.06804	0.385961	-2.76722	0.00565374	0.141049
ENSG00000176871		518.129	3.02645	1.0943	2.76564	0.00568106	0.141467
ENSG00000259658	NA	56.0606	4.50137	1.62932	2.76273	0.00573199	0.142378
ENSG00000152778	IFIT1	1290.4	-2.20068	0.796673	-2.76234	0.0057389	0.142378
ENSG00000212694	NA	171.613	4.63962	1.68023	2.76129	0.00575727	0.14257
ENSG00000187922	LCN10	282.477	3.91206	1.41726	2.7603	0.00577478	0.142739
ENSG00000101052	IFT52	1326.52	-1.25587	0.455078	-2.75968	0.00578586	0.14275
ENSG00000125703	ATG4C	299.721	5.41727	1.96458	2.75748	0.00582493	0.143183
ENSG00000166167	BTRC	835.224	2.14193	0.776994	2.75669	0.00583903	0.143183
ENSG00000231389	HLA-DPA1	51333.8	-0.390732	0.141741	-2.75666	0.00583952	0.143183
ENSG00000134909	ARHGAP32	146.268	5.88231	2.1346	2.7557	0.00585671	0.143183
ENSG00000149269	PAK1	2796.53	-0.739231	0.268256	-2.75569	0.00585684	0.143183
ENSG00000123358	NR4A1	46288.7	0.441169	0.160148	2.75476	0.00587357	0.14333
ENSG00000134452		1979.55	2.35044	0.854141	2.75182	0.00592654	0.143584
ENSG00000168781	PPIP5K1	150.207	3.69606	1.34342	2.75123	0.0059372	0.143584
ENSG00000163001	CFAP36	1760.29	-0.867488	0.315321	-2.75113	0.00593899	0.143584
ENSG00000135842	FAM129A	326.735	-1.85661	0.674859	-2.75111	0.0059393	0.143584
ENSG00000136842	TMOD1	95.9953	6.86127	2.49446	2.7506	0.00594866	0.143584
ENSG00000130559	CAMSAP1	286.708	-2.59889	0.94512	-2.74979	0.00596328	0.143584
ENSG00000172375	C2CD2L	260.384	3.67729	1.33753	2.74932	0.00597199	0.143584
ENSG00000163933	RFT1	549.124	3.12798	1.13791	2.74889	0.00597976	0.143584
ENSG00000197728	RPS26	5530.87	-0.554489	0.201723	-2.74876	0.0059821	0.143584
ENSG00000242252	BGLAP	54.8137	-8.67078	3.155	-2.74826	0.00599116	0.143584
ENSG00000180279	NA	47.5043	9.27574	3.37721	2.74657	0.00602227	0.144072
ENSG00000015479		19813.9	0.376749	0.137222	2.74554	0.00604118	0.144197
ENSG00000169738	DCXR	4724.47	0.810863	0.295391	2.74505	0.00605008	0.144197
ENSG00000204256		17311.3	0.472685	0.172275	2.74379	0.00607349	0.144197
ENSG00000164919		5284.04	-0.661044	0.240978	-2.74317	0.0060849	0.144197
ENSG00000179388	EGR3	1705.2	1.39532	0.508771	2.74253	0.00609672	0.144197
ENSG00000243836	NA	116.529	4.04783	1.47614	2.74217	0.00610338	0.144197
ENSG00000279355	NA	442.353	3.06677	1.11852	2.74182	0.00611004	0.144197
ENSG00000170385	SLC30A1	1639.51	2.37426	0.866021	2.74157	0.00611465	0.144197
ENSG00000121797	CCRL2	79.8237	9.27327	3.38311	2.74105	0.00612436	0.144197
ENSG00000184009	ACTG1	51581.4	-0.332618	0.121476	-2.73813	0.00617892	0.145095
ENSG00000256235	SMIM3	78.9724	8.13685	2.97198	2.73785	0.00618415	0.145095
ENSG00000139722	VPS37B	24721.7	0.733616	0.268417	2.73312	0.00627369	0.146938
ENSG00000118515	SGK1	6874.48	1.10698	0.405191	2.73201	0.006295	0.14718
ENSG00000260924	NA	69.295	9.22387	3.37702	2.73136	0.00630736	0.147212
ENSG00000108256	NUFIP2	2818.91	0.940586	0.344481	2.73044	0.0063249	0.147281
ENSG00000107758	PPP3CB	359.505	-3.26511	1.19598	-2.73006	0.00633229	0.147281
ENSG00000141101	NOB1	2107.9	-0.851806	0.312131	-2.729	0.00635258	0.147341
ENSG00000073350	LLGL2	511.59	3.56361	1.30594	2.72878	0.00635687	0.147341
ENSG00000113318	MSH3	332.115	-3.03631	1.11337	-2.72712	0.00638893	0.147828
ENSG00000135899	SP110	4103.22	-0.830894	0.304808	-2.72596	0.00641157	0.148096
ENSG00000188313	PLSCR1	1631.97	-1.19335	0.437929	-2.72498	0.00643047	0.148277
ENSG00000104356	POP1	532.382	-3.53015	1.29583	-2.72425	0.00644486	0.148354
ENSG00000133985	TTC9	1464.44	2.51782	0.924733	2.72275	0.00647401	0.148769
ENSG00000152642	GPD1L	148.722	4.10915	1.50988	2.72151	0.00649836	0.149073
ENSG00000157593	SLC35B2	1163.66	-1.10577	0.406664	-2.71913	0.00654531	0.149893
ENSG00000198498		448.7	2.26156	0.832455	2.71673	0.00659295	0.150726
ENSG00000125347	IRF1	33893.3	-0.485392	0.178735	-2.7157	0.00661356	0.150797
ENSG00000107798	LIPA	754.444	3.77917	1.39173	2.71545	0.00661853	0.150797
ENSG00000197122	SRC	407.139	4.02741	1.4837	2.71444	0.00663872	0.151
ENSG00000107863	ARHGAP21	441.578	-3.32222	1.22604	-2.70971	0.00673412	0.15291
ENSG00000264911	NA	45.1446	9.14894	3.37715	2.70907	0.0067472	0.152948
ENSG00000122696	SLC25A51	274.644	2.64848	0.97826	2.70734	0.00678255	0.153458
ENSG00000260920	NA	140.431	3.62849	1.34071	2.70639	0.00680194	0.153458
ENSG00000272980	NA	1155.69	3.43743	1.27016	2.70629	0.00680404	0.153458
ENSG00000065665	SEC61A2	694.814	3.969	1.46837	2.703	0.00687175	0.154552
ENSG00000170312		66.4841	-8.40188	3.10857	-2.70281	0.00687563	0.154552
ENSG00000083093	PALB2	391.216	4.03177	1.49263	2.70111	0.00691075	0.155081
ENSG00000183484	GPR132	8089.24	0.721834	0.267358	2.69988	0.00693655	0.155159
ENSG00000253882	NA	1129.4	2.27878	0.844204	2.69932	0.00694819	0.155159
ENSG00000110324	IL10RA	7445.26	-0.732097	0.271331	-2.69817	0.0069721	0.155159
ENSG00000235560	NA	146.548	-3.43814	1.27428	-2.6981	0.00697363	0.155159
ENSG00000132780	NASP	12897.6	0.702863	0.260545	2.69767	0.00698271	0.155159
ENSG00000198682	PAPSS2	132.77	5.19188	1.92465	2.69757	0.00698467	0.155159
ENSG00000137944	KYAT3	491.387	4.98181	1.84713	2.69705	0.00699563	0.155159
ENSG00000145592	RPL37	14447.1	-0.577325	0.2141	-2.69652	0.0070069	0.155159
ENSG00000170542	SERPINB9	18789.3	0.481298	0.178546	2.69565	0.0070252	0.155308
ENSG00000183655	KLHL25	273.974	-5.1826	1.92482	-2.69251	0.00709165	0.156519
ENSG00000240303	ACAD11	521.782	1.60234	0.595539	2.69057	0.00713307	0.156928
ENSG00000119138	KLF9	511.626	3.67489	1.36586	2.69054	0.00713363	0.156928
ENSG00000197620		2449.25	-1.4481	0.538352	-2.68988	0.00714785	0.156983
ENSG00000177311	ZBTB38	574.625	-1.67895	0.624823	-2.68708	0.00720804	0.158001
ENSG00000108733	PEX12	180.225	4.85621	1.80781	2.68623	0.00722634	0.158001
ENSG00000160856	FCRL3	2716.05	-1.75602	0.653747	-2.68608	0.00722957	0.158001
ENSG00000158805	ZNF276	2475.69	-1.09252	0.406972	-2.6845	0.00726377	0.15849
ENSG00000120280	CXorf21	841.85	-2.03483	0.758869	-2.68139	0.00733166	0.159711
ENSG00000204248	COL11A2	138.62	8.41424	3.13905	2.68051	0.00735104	0.159873
ENSG00000102763	VWA8	95.1476	8.14474	3.04112	2.6782	0.00740179	0.160703
ENSG00000262074	NA	47.7223	7.25141	2.70808	2.67769	0.00741317	0.160703
ENSG00000196735		37534.6	-0.384884	0.143791	-2.67669	0.00743536	0.160923
ENSG00000262468	NA	58.4978	-3.91754	1.46387	-2.67614	0.00744744	0.160925
ENSG00000237399	NA	41.9569	7.86222	2.94144	2.67292	0.00751945	0.162219
ENSG00000135069	PSAT1	282.515	5.56581	2.08334	2.67158	0.0075495	0.162606
ENSG00000140548	ZNF710	273.909	-4.9104	1.8386	-2.67073	0.00756862	0.162756
ENSG00000109971	HSPA8	65823.7	0.317204	0.118841	2.66915	0.00760435	0.163262
ENSG00000127124	HIVEP3	506.486	-2.5853	0.969021	-2.66795	0.00763161	0.163336
ENSG00000161558	TMEM143	100.217	4.04359	1.51563	2.66792	0.00763218	0.163336
ENSG00000233381	NA	52.644	8.91738	3.34506	2.66584	0.00767973	0.164091
ENSG00000160087	UBE2J2	3107.45	0.933189	0.350304	2.66394	0.0077231	0.164678
ENSG00000242852		76.2834	7.29101	2.73731	2.66357	0.00773174	0.164678
ENSG00000107719	PALD1	190.008	4.69015	1.76519	2.65702	0.00788354	0.167542
ENSG00000112339	HBS1L	1716.1	-2.26574	0.852842	-2.65669	0.00789123	0.167542
ENSG00000118495	PLAGL1	237.505	5.15575	1.94109	2.65611	0.00790478	0.167564
ENSG00000256223	ZNF10	2142.44	-0.859932	0.323889	-2.65502	0.00793041	0.167758
ENSG00000226950	NA	1114.86	2.20774	0.831794	2.65419	0.00794994	0.167758
ENSG00000132825	PPP1R3D	226.019	5.30758	1.99975	2.65412	0.0079515	0.167758
ENSG00000164620	RELL2	252.131	5.14262	1.94051	2.65013	0.00804608	0.169486
ENSG00000083635	NUFIP1	421.161	-4.74086	1.79004	-2.64847	0.00808571	0.170054
ENSG00000122873	CISD1	303.472	5.09187	1.92329	2.64748	0.00810947	0.170286
ENSG00000101412	E2F1	257.711	4.92942	1.86343	2.64535	0.00816061	0.171092
ENSG00000005302	MSL3	3082.7	1.68457	0.637164	2.64385	0.00819689	0.171338
ENSG00000047346	FAM214A	2378.13	-0.985824	0.372998	-2.64298	0.0082181	0.171338
ENSG00000151151	IPMK	399.841	2.55424	0.966446	2.64292	0.00821955	0.171338
ENSG00000107968		9285.69	0.530721	0.200821	2.64275	0.00822351	0.171338
ENSG00000164338	UTP15	613.055	2.71569	1.02802	2.64168	0.00824951	0.171523
ENSG00000034510	TMSB10	31882.3	-0.32243	0.122145	-2.63973	0.00829716	0.171523
ENSG00000135925	WNT10A	2629.75	-0.769918	0.29169	-2.6395	0.00830273	0.171523
ENSG00000180917	NA	1714.59	3.05955	1.15917	2.63944	0.00830437	0.171523
ENSG00000104756	KCTD9	263.195	4.25046	1.61041	2.63937	0.00830613	0.171523
ENSG00000133657	ATP13A3	1077.33	2.32604	0.881479	2.6388	0.00832006	0.171523
ENSG00000103249	CLCN7	7692.56	0.637062	0.24145	2.63849	0.00832762	0.171523
ENSG00000123329	ARHGAP9	8573.55	0.550835	0.208792	2.6382	0.00833482	0.171523
ENSG00000163755	HPS3	1174.99	2.78895	1.05743	2.63747	0.00835269	0.171627
ENSG00000197062	ZSCAN26	488.257	3.6915	1.40076	2.63536	0.00840489	0.172435
ENSG00000105717	PBX4	1376.54	0.903666	0.343015	2.63448	0.00842667	0.172618
ENSG00000177272	KCNA3	422.131	4.68031	1.7779	2.6325	0.00847595	0.173086
ENSG00000069493	CLEC2D	9612.82	-0.601034	0.228349	-2.63209	0.0084862	0.173086
ENSG00000245522	NA	93.8627	5.64567	2.1451	2.63189	0.0084912	0.173086
ENSG00000196230	TUBB	3620.07	-1.10878	0.421419	-2.63105	0.00851205	0.173086
ENSG00000137806	NDUFAF1	548.752	3.01829	1.14722	2.63097	0.0085141	0.173086
ENSG00000186523		121.501	4.82945	1.83733	2.62851	0.00857597	0.174079
ENSG00000164405	UQCRQ	2708.76	-0.916371	0.348868	-2.6267	0.00862184	0.174746
ENSG00000182899	RPL35A	12263.1	-0.428139	0.16324	-2.62275	0.00872224	0.176513
ENSG00000174013	FBXO45	585.181	2.85773	1.08998	2.62183	0.00874602	0.176728
ENSG00000164244	PRRC1	463.3	3.61649	1.38031	2.62005	0.00879165	0.177382
ENSG00000112335	SNX3	7851.96	-0.503185	0.192267	-2.61711	0.00886772	0.178534
ENSG00000169429	CXCL8	247.964	-6.27821	2.39929	-2.6167	0.00887845	0.178534
ENSG00000198954		627.554	2.5786	0.985587	2.6163	0.00888874	0.178534
ENSG00000171130	NA	323.594	5.01782	1.9192	2.61453	0.00893495	0.178854
ENSG00000170448	NFXL1	475.206	6.08371	2.327	2.6144	0.0089385	0.178854
ENSG00000167202	TBC1D2B	537.278	-2.81989	1.07892	-2.61362	0.00895879	0.178854
ENSG00000171448	ZBTB26	62.2451	6.1468	2.35206	2.61336	0.00896556	0.178854
ENSG00000236753	NA	62.5444	4.54013	1.73742	2.61314	0.00897143	0.178854
ENSG00000197608	NA	416.164	2.73772	1.04807	2.61214	0.00899765	0.179111
ENSG00000230366	NA	159.584	6.58072	2.5207	2.61068	0.00903634	0.179614
ENSG00000136478	TEX2	302.716	-2.15369	0.825204	-2.60989	0.00905706	0.179759
ENSG00000102221	JADE3	431.408	3.67061	1.40797	2.60703	0.00913313	0.180472
ENSG00000168237	GLYCTK	438.78	3.31781	1.27273	2.60684	0.00913819	0.180472
ENSG00000100596	SPTLC2	1969.56	-1.33251	0.511228	-2.60649	0.00914761	0.180472
ENSG00000102699		1351.79	2.55686	0.981015	2.60634	0.00915153	0.180472
ENSG00000280213	NA	174.471	2.90419	1.11442	2.60601	0.00916032	0.180472
ENSG00000165272	AQP3	203.31	5.73332	2.20106	2.6048	0.00919275	0.180735
ENSG00000245904	NA	682.787	1.59472	0.612294	2.60451	0.00920065	0.180735
ENSG00000091073	DTX2	758.063	3.07772	1.18203	2.60375	0.00922102	0.18087
ENSG00000024862	CCDC28A	1540.19	-0.939289	0.361223	-2.6003	0.00931425	0.182241
ENSG00000158578	ALAS2	119.553	8.7281	3.35676	2.60016	0.00931816	0.182241
ENSG00000057608	GDI2	12001	-0.446295	0.171714	-2.59906	0.00934781	0.182555
ENSG00000145194	ECE2	240.838	-4.26614	1.64405	-2.59489	0.00946198	0.184516
ENSG00000102218	RP2	1490.42	1.84336	0.710598	2.5941	0.00948382	0.184535
ENSG00000108854	SMURF2	1606.66	1.08145	0.416928	2.59386	0.00949054	0.184535
ENSG00000103363	ELOB	2256.76	-0.732364	0.282618	-2.59136	0.00955984	0.185613
ENSG00000079739	PGM1	1063.84	-2.4967	0.964033	-2.58985	0.00960172	0.186157
ENSG00000163472	TMEM79	340.578	4.75709	1.83805	2.58811	0.00965041	0.186673
ENSG00000168672	FAM84B	455.223	1.54581	0.597322	2.5879	0.00965623	0.186673
ENSG00000164221	CCDC112	137.998	5.19745	2.00893	2.58717	0.00967676	0.186776
ENSG00000113013	HSPA9	14875.6	0.495837	0.191696	2.58658	0.00969343	0.186776
ENSG00000147443	DOK2	539.731	-5.91734	2.28832	-2.58589	0.00971293	0.186776
ENSG00000119862	LGALSL	79.9179	4.81008	1.86024	2.58573	0.00971732	0.186776
ENSG00000198258	UBL5	4334.92	-0.597835	0.231295	-2.58473	0.00974553	0.18685
ENSG00000137760	ALKBH8	55.981	8.73184	3.3784	2.58461	0.00974905	0.18685
ENSG00000205038	PKHD1L1	107.271	5.28081	2.04546	2.58173	0.00983068	0.188145
ENSG00000204104	TRAF3IP1	387.251	3.31925	1.28626	2.58054	0.00986463	0.188526
ENSG00000164104	HMGB2	5736.25	0.553115	0.214394	2.5799	0.00988295	0.188607
ENSG00000206633	SNORA42	69.5952	5.37532	2.08723	2.57534	0.0100142	0.19084
ENSG00000121957	GPSM2	111.538	4.53684	1.76295	2.57344	0.0100693	0.191538
ENSG00000136783	NIPSNAP3A	617.413	4.80787	1.86852	2.57309	0.0100794	0.191538
ENSG00000173638	SLC19A1	280.305	-5.51548	2.14447	-2.57195	0.0101126	0.191896
ENSG00000120509	PDZD11	476.725	3.3872	1.31729	2.57134	0.0101306	0.191966
ENSG00000141084	RANBP10	1540.67	2.05133	0.797949	2.57076	0.0101477	0.192018
ENSG00000140455	USP3	3552.99	-0.67456	0.262533	-2.56943	0.0101866	0.192043
ENSG00000165195	PIGA	1196.68	1.94379	0.756572	2.5692	0.0101933	0.192043
ENSG00000130714	POMT1	776.092	1.54355	0.600953	2.56851	0.0102138	0.192043
ENSG00000132004	FBXW9	268.183	-4.40157	1.71368	-2.56849	0.0102143	0.192043
ENSG00000164187	LMBRD2	273.358	4.94166	1.92412	2.56827	0.0102207	0.192043
ENSG00000134070	IRAK2	5441.16	1.57066	0.61228	2.56525	0.01031	0.19345
ENSG00000196912		1746.22	-1.30398	0.508479	-2.56448	0.0103331	0.193612
ENSG00000144504	ANKMY1	633.076	2.8955	1.1295	2.56351	0.0103618	0.193879
ENSG00000174945	AMZ1	281.152	2.34852	0.916379	2.56283	0.0103823	0.193986
ENSG00000101190		380.342	3.21258	1.25397	2.56192	0.0104096	0.193986
ENSG00000135047		43.6109	5.26551	2.05534	2.56187	0.010411	0.193986
ENSG00000114670	NEK11	68.408	7.05328	2.75515	2.56004	0.0104661	0.194741
ENSG00000186350	RXRA	282.848	3.75158	1.46641	2.55833	0.0105175	0.195321
ENSG00000155666	KDM8	303.804	-4.33397	1.69425	-2.55804	0.0105264	0.195321
ENSG00000155868	MED7	817.338	-1.41399	0.552895	-2.55743	0.0105449	0.195394
ENSG00000235618	NA	85.1755	-3.53681	1.38323	-2.55691	0.0105606	0.195414
ENSG00000198105	ZNF248	185.424	-4.53981	1.7764	-2.55562	0.0105999	0.195835
ENSG00000167283		4932.16	-0.629582	0.246392	-2.5552	0.0106125	0.195835
ENSG00000138767	CNOT6L	2254.2	0.888403	0.347871	2.55383	0.0106546	0.196205
ENSG00000213762	ZNF134	1145.87	1.48951	0.583452	2.55292	0.0106823	0.196205
ENSG00000164038	SLC9B2	3674.44	0.810338	0.317443	2.55271	0.010689	0.196205
ENSG00000001461	NIPAL3	595.458	2.42116	0.948496	2.55263	0.0106912	0.196205
ENSG00000146232	NFKBIE	9452.03	-0.649992	0.254736	-2.55163	0.010722	0.196501
ENSG00000138592	USP8	6545.15	0.556072	0.217992	2.55088	0.0107451	0.196656
ENSG00000242861	NA	66.119	5.27141	2.06938	2.54733	0.0108551	0.198307
ENSG00000070010	UFD1	2594.88	-0.79783	0.313299	-2.54654	0.0108796	0.198307
ENSG00000103490	PYCARD	148.089	5.07164	1.99158	2.54654	0.0108797	0.198307
ENSG00000163069	SGCB	369.519	4.52851	1.77915	2.54533	0.0109175	0.198586
ENSG00000229980	NA	62.6087	-3.93645	1.54668	-2.5451	0.0109247	0.198586
ENSG00000243264		424.084	-2.02438	0.795874	-2.54359	0.010972	0.199148
ENSG00000184083	FAM120C	78.6833	5.13434	2.01888	2.54317	0.0109853	0.199148
ENSG00000203711	NA	45.9749	6.37185	2.50691	2.54171	0.0110311	0.199707
ENSG00000164077	MON1A	419.699	3.77049	1.48573	2.53781	0.0111549	0.201557
ENSG00000074319	TSG101	5661.75	-0.658094	0.259343	-2.53754	0.0111633	0.201557
ENSG00000135976		1943.93	-1.66146	0.65496	-2.53673	0.0111892	0.201624
ENSG00000136573	BLK	10570.1	0.745218	0.2938	2.53649	0.0111971	0.201624
ENSG00000256500		311.102	4.6561	1.83786	2.53343	0.0112952	0.202925
ENSG00000255508	NA	130.87	3.51974	1.38962	2.53287	0.0113131	0.202925
ENSG00000169762	TAPT1	3245.75	1.01274	0.399959	2.5321	0.0113383	0.202925
ENSG00000110888	CAPRIN2	699.684	1.70889	0.674934	2.53194	0.0113433	0.202925
ENSG00000167700	MFSD3	246.198	-4.59921	1.81652	-2.53188	0.0113451	0.202925
ENSG00000255354	NA	70.5406	5.11244	2.02015	2.53072	0.0113828	0.203057
ENSG00000182095	TNRC18	570.177	-1.52084	0.600953	-2.53072	0.0113828	0.203057
ENSG00000075188	NUP37	511.116	-1.4797	0.584832	-2.53013	0.0114021	0.203131
ENSG00000232300	NA	343.924	-2.33042	0.921424	-2.52915	0.0114339	0.203278
ENSG00000121577	POPDC2	84.8387	5.10494	2.01885	2.52864	0.0114505	0.203278
ENSG00000167536	DHRS13	488.648	4.62718	1.83003	2.52848	0.0114559	0.203278
ENSG00000272792	NA	47.1423	5.72068	2.26323	2.52766	0.0114826	0.203302
ENSG00000092421	SEMA6A	52.6639	-5.35218	2.11757	-2.52751	0.0114876	0.203302
ENSG00000147050	KDM6A	2138.9	0.97005	0.384071	2.52571	0.0115465	0.204032
ENSG00000160325	CACFD1	394.621	-3.67316	1.45453	-2.52532	0.0115593	0.204032
ENSG00000196510	ANAPC7	932.885	2.09719	0.831147	2.52324	0.0116278	0.204757
ENSG00000060558	GNA15	125.774	5.97033	2.36635	2.52302	0.0116353	0.204757
ENSG00000160877		43.9028	4.37744	1.73523	2.52269	0.0116462	0.204757
ENSG00000119139	TJP2	337.398	4.60091	1.82495	2.52111	0.0116985	0.205273
ENSG00000037042	TUBG2	218.015	4.91146	1.94831	2.52088	0.0117063	0.205273
ENSG00000183530	PRR14L	637.299	-2.16992	0.86108	-2.52	0.0117355	0.205393
ENSG00000141012	GALNS	555.414	2.5895	1.02768	2.51975	0.0117437	0.205393
ENSG00000088179	PTPN4	401.586	2.37174	0.941605	2.51883	0.0117746	0.205664
ENSG00000043462	LCP2	212.617	6.09852	2.42285	2.51709	0.011833	0.206415
ENSG00000143079	CTTNBP2NL	375.075	-3.07927	1.22377	-2.51621	0.0118625	0.206558
ENSG00000105618	PRPF31	4405.63	-0.727772	0.289268	-2.5159	0.0118727	0.206558
ENSG00000177600	RPLP2	21277.1	-0.426903	0.16973	-2.51519	0.0118968	0.206558
ENSG00000232112	TMA7	5318.45	-0.574621	0.228477	-2.51501	0.0119029	0.206558
ENSG00000123472	ATPAF1	354.19	-2.17765	0.868027	-2.50874	0.0121163	0.209746
ENSG00000109929	SC5D	6261.63	0.786979	0.313701	2.50869	0.0121179	0.209746
ENSG00000006837	CDKL3	120.015	-2.6766	1.06761	-2.50711	0.0121724	0.210418
ENSG00000151148	UBE3B	1341.81	1.15598	0.461212	2.50641	0.0121965	0.210563
ENSG00000140521	POLG	4344.15	0.893329	0.356579	2.50527	0.0122357	0.210903
ENSG00000143119	CD53	32048.7	0.380378	0.151852	2.50493	0.0122477	0.210903
ENSG00000132950	NA	2018.6	-0.863762	0.344985	-2.50377	0.0122879	0.211323
ENSG00000155640	NA	411.215	3.35865	1.3422	2.50234	0.0123374	0.211501
ENSG00000234585	NA	841.779	-1.3602	0.5436	-2.50221	0.0123421	0.211501
ENSG00000184005	ST6GALNAC3	312.399	2.37557	0.949514	2.50188	0.0123536	0.211501
ENSG00000197362	ZNF786	511.158	3.50187	1.39982	2.50166	0.0123613	0.211501
ENSG00000065000	AP3D1	2663.84	-0.984134	0.393589	-2.50041	0.0124049	0.211975
ENSG00000197555	SIPA1L1	7122.61	0.60176	0.240752	2.4995	0.0124369	0.212207
ENSG00000082641	NFE2L1	476.682	2.28375	0.913896	2.49892	0.0124572	0.212207
ENSG00000127951	FGL2	323.508	3.71067	1.48506	2.49867	0.012466	0.212207
ENSG00000167900	TK1	192.263	5.10007	2.04171	2.49794	0.0124917	0.212353
ENSG00000239306	RBM4	6285.2	0.55269	0.221318	2.49727	0.0125155	0.212353
ENSG00000104381	GDAP1	169.424	5.72884	2.29427	2.49702	0.0125241	0.212353
ENSG00000242076		1928.08	-1.07339	0.429935	-2.49663	0.012538	0.212353
ENSG00000169914	OTUD3	536.694	-2.79542	1.12015	-2.49559	0.0125749	0.21271
ENSG00000169223	LMAN2	5878.07	-0.809752	0.324561	-2.49492	0.0125986	0.212782
ENSG00000050344	NFE2L3	287.208	3.7147	1.48912	2.49457	0.012611	0.212782
ENSG00000090372	STRN4	3506.4	1.0077	0.404181	2.49318	0.0126604	0.213348
ENSG00000029534	ANK1	173.793	4.89839	1.96589	2.49169	0.0127137	0.213713
ENSG00000121653	MAPK8IP1	149.232	-4.8836	1.95996	-2.49168	0.012714	0.213713
ENSG00000081059	TCF7	677.961	2.54013	1.01969	2.49109	0.0127351	0.213793
ENSG00000127586	CHTF18	645.538	5.10564	2.04992	2.49066	0.0127507	0.213793
ENSG00000213904	NA	58.119	3.32846	1.33834	2.487	0.0128825	0.215733
ENSG00000122862	SRGN	23259.5	0.470911	0.189429	2.48595	0.0129206	0.216102
ENSG00000217416	NA	61.8644	-5.16363	2.07916	-2.48351	0.0130093	0.217314
ENSG00000141569	TRIM65	710.601	2.68382	1.08095	2.48283	0.0130343	0.217461
ENSG00000173825	TIGD3	259.108	4.45452	1.79521	2.48134	0.013089	0.217883
ENSG00000248466	NA	68.8985	-8.35946	3.36905	-2.48125	0.0130922	0.217883
ENSG00000187522	HSPA14	2023.26	0.996408	0.401665	2.48069	0.0131127	0.217954
ENSG00000006576	PHTF2	658.962	2.59243	1.04551	2.47959	0.0131534	0.218359
ENSG00000259660	NA	343.754	3.45079	1.39358	2.47621	0.0132786	0.219541
ENSG00000280385	NA	361.922	-4.8835	1.97226	-2.47609	0.0132831	0.219541
ENSG00000167447	SMG8	746.835	3.41963	1.38114	2.47595	0.0132882	0.219541
ENSG00000264198	NA	515.172	-3.50872	1.4173	-2.47563	0.0133002	0.219541
ENSG00000112245	PTP4A1	17188.6	0.403624	0.16305	2.47546	0.0133065	0.219541
ENSG00000172809		8773.84	-0.518732	0.209596	-2.47492	0.0133267	0.219604
ENSG00000136014	USP44	139.996	6.38764	2.58166	2.47424	0.0133521	0.219752
ENSG00000137413	TAF8	617.745	1.20444	0.487153	2.4724	0.0134209	0.220446
ENSG00000260537	NA	164.586	4.94459	2.00005	2.47223	0.0134272	0.220446
ENSG00000106803		5541.99	-0.54992	0.222547	-2.47102	0.0134727	0.220922
ENSG00000211455	STK38L	2380.42	1.3599	0.550451	2.47052	0.0134918	0.220965
ENSG00000135632	SMYD5	1065.81	-3.0178	1.22188	-2.46981	0.0135183	0.221129
ENSG00000151743	AMN1	508.821	2.74439	1.11143	2.46923	0.0135405	0.221221
ENSG00000135457	TFCP2	248.874	4.91905	1.99328	2.46782	0.0135939	0.221699
ENSG00000151729	SLC25A4	3169.25	0.733669	0.297367	2.46722	0.0136169	0.221699
ENSG00000260276	NA	158.741	3.44583	1.39668	2.46715	0.0136193	0.221699
ENSG00000108798	ABI3	407.427	-3.25278	1.31909	-2.46592	0.0136661	0.221949
ENSG00000163492	CCDC141	792.932	-1.42779	0.579118	-2.46546	0.0136837	0.221949
ENSG00000101928		318.643	4.54806	1.84472	2.46544	0.0136844	0.221949
ENSG00000079999	KEAP1	1531.45	1.11206	0.451349	2.46385	0.0137452	0.222665
ENSG00000113810	SMC4	2871.85	-1.29599	0.52693	-2.45951	0.0139128	0.225108
ENSG00000198917	SPOUT1	905.382	2.46625	1.00322	2.45834	0.013958	0.225445
ENSG00000003402	CFLAR	11120.8	0.617082	0.25104	2.45811	0.0139672	0.225445
ENSG00000163482	STK36	445.048	3.85583	1.56903	2.45746	0.0139925	0.225581
ENSG00000259943	NA	153.601	-6.21191	2.5287	-2.45656	0.0140273	0.225596
ENSG00000179057	IGSF22	142.154	5.99826	2.44193	2.45636	0.0140354	0.225596
ENSG00000091317		18884.9	0.481056	0.195859	2.45614	0.014044	0.225596
ENSG00000198961	PJA2	3008.04	1.16012	0.472423	2.45568	0.0140616	0.225609
ENSG00000279088	NA	260.74	3.4417	1.4022	2.4545	0.0141082	0.225887
ENSG00000138346		130.104	3.88635	1.58356	2.45418	0.0141207	0.225887
ENSG00000278991	NA	62.308	6.7325	2.74353	2.45395	0.0141295	0.225887
ENSG00000197971	MBP	7912.23	-1.17139	0.477552	-2.45291	0.0141706	0.226274
ENSG00000026508	CD44	69368.3	-0.290096	0.118324	-2.45171	0.014218	0.226572
ENSG00000137078	SIT1	1381.03	3.15636	1.2877	2.45116	0.0142398	0.226572
ENSG00000171522	PTGER4	3980.5	0.720221	0.29383	2.45115	0.01424	0.226572
ENSG00000119965	C10orf88	67.9262	5.31329	2.16923	2.44939	0.01431	0.227415
ENSG00000241755	NA	817.704	-1.50986	0.61718	-2.44638	0.0144298	0.228209
ENSG00000168918	INPP5D	13186.1	0.912094	0.372852	2.44626	0.0144345	0.228209
ENSG00000116337	AMPD2	1541.62	-2.90215	1.18653	-2.44592	0.0144484	0.228209
ENSG00000065183	WDR3	1051.03	-1.18832	0.48596	-2.4453	0.0144732	0.228209
ENSG00000254996		523.019	1.42615	0.583239	2.44522	0.0144763	0.228209
ENSG00000145907	G3BP1	15172.2	0.459197	0.187795	2.4452	0.0144772	0.228209
ENSG00000181222		6818.38	0.695778	0.284554	2.44515	0.0144792	0.228209
ENSG00000132432	SEC61G	1612.74	-1.19482	0.488735	-2.44472	0.0144966	0.228215
ENSG00000112624	BICRAL	392.186	3.56213	1.4577	2.44366	0.014539	0.228321
ENSG00000029993	HMGB3	165.299	5.59944	2.29176	2.44329	0.0145539	0.228321
ENSG00000145241	CENPC	3828.9	0.689253	0.282101	2.44328	0.0145544	0.228321
ENSG00000172728	FUT10	103.449	-3.05784	1.25252	-2.44136	0.0146322	0.229272
ENSG00000109685	NSD2	930.176	1.51361	0.620502	2.43933	0.0147145	0.23023
ENSG00000141503	MINK1	729.684	2.4463	1.00311	2.43871	0.0147398	0.23023
ENSG00000116815	CD58	7218.7	-0.579185	0.23752	-2.43847	0.0147496	0.23023
ENSG00000267855	NDUFA7	794.457	-1.53581	0.629916	-2.43812	0.0147638	0.23023
ENSG00000033627	ATP6V0A1	1005.52	2.0674	0.848093	2.43771	0.0147806	0.23023
ENSG00000151116	UEVLD	265.941	1.90304	0.78079	2.43732	0.0147964	0.23023
ENSG00000256981	NA	53.348	-8.20566	3.37265	-2.433	0.0149743	0.232419
ENSG00000166557	TMED3	954.801	-1.48869	0.61189	-2.43294	0.0149769	0.232419
ENSG00000261505	NA	410.304	-2.5356	1.04252	-2.43219	0.0150078	0.232419
ENSG00000073969	NSF	2079.14	1.57911	0.649325	2.43192	0.0150188	0.232419
ENSG00000149485	FADS1	845.328	-2.76338	1.13635	-2.4318	0.0150238	0.232419
ENSG00000196504	PRPF40A	10501.5	-0.446969	0.183844	-2.43124	0.0150474	0.232515
ENSG00000007312	CD79B	5533.13	-0.745392	0.3068	-2.42957	0.0151169	0.23332
ENSG00000100461	RBM23	6182.66	-0.543354	0.224062	-2.42502	0.0153076	0.235991
ENSG00000237927	NA	49.1893	8.17819	3.37384	2.424	0.0153504	0.236379
ENSG00000131174	COX7B	4109.91	-0.610485	0.251946	-2.42308	0.0153894	0.236473
ENSG00000198482	NA	301.806	-1.65006	0.68099	-2.42303	0.0153919	0.236473
ENSG00000119787	ATL2	1932.03	1.37197	0.566458	2.42202	0.0154343	0.236683
ENSG00000263753	NA	973.514	2.1502	0.888026	2.42132	0.0154642	0.236683
ENSG00000048991	R3HDM1	269.679	-1.96177	0.810215	-2.4213	0.0154651	0.236683
ENSG00000010803	SCMH1	223.247	-3.11373	1.28611	-2.42104	0.0154762	0.236683
ENSG00000167703	SLC43A2	2810.81	-0.717916	0.296639	-2.42017	0.0155133	0.236933
ENSG00000158828	PINK1	828.243	2.33824	0.966283	2.41983	0.0155279	0.236933
ENSG00000107104	KANK1	201.861	-2.56197	1.05911	-2.41898	0.0155642	0.237007
ENSG00000120063	GNA13	14589.2	0.492077	0.20346	2.41855	0.0155825	0.237007
ENSG00000125356	NDUFA1	3391.33	-0.70004	0.289491	-2.41817	0.0155986	0.237007
ENSG00000109320	NFKB1	66778.6	0.39865	0.164863	2.41806	0.0156035	0.237007
ENSG00000105974	CAV1	92.1959	6.10277	2.52544	2.41652	0.0156697	0.237381
ENSG00000157869	RAB28	1224.32	-0.985534	0.407857	-2.41637	0.0156761	0.237381
ENSG00000137207	YIPF3	3575.13	-1.0493	0.434268	-2.41625	0.0156813	0.237381
ENSG00000129559		1993.26	-0.949782	0.393203	-2.4155	0.0157138	0.237604
ENSG00000242574		17796.5	-0.416949	0.172731	-2.41387	0.0157842	0.237845
ENSG00000118523	CTGF	166.581	-5.56159	2.30453	-2.41333	0.0158074	0.237845
ENSG00000204519	ZNF551	509.549	-2.44098	1.01147	-2.4133	0.0158089	0.237845
ENSG00000136870	ZNF189	180.06	4.77861	1.98017	2.41323	0.015812	0.237845
ENSG00000137824	RMDN3	1218.24	-1.07578	0.445811	-2.41308	0.0158184	0.237845
ENSG00000228157	NA	196.118	-3.07084	1.27293	-2.41243	0.0158466	0.238001
ENSG00000104497	SNX16	203.501	4.52378	1.87645	2.41082	0.0159169	0.238619
ENSG00000084731	KIF3C	58.2785	7.65194	3.1742	2.41067	0.0159234	0.238619
ENSG00000261455	NA	501.994	-3.23264	1.34194	-2.40893	0.0159993	0.239489
ENSG00000158769	F11R	1546.66	1.96589	0.816972	2.40631	0.0161145	0.240494
ENSG00000187109	NAP1L1	9448.04	-0.4192	0.174218	-2.40618	0.0161203	0.240494
ENSG00000168214	RBPJ	5288.95	-0.607967	0.252677	-2.4061	0.0161239	0.240494
ENSG00000173193	PARP14	14959.3	-0.697215	0.289874	-2.40523	0.0161622	0.240494
ENSG00000166272	WBP1L	868.169	2.85668	1.18801	2.4046	0.0161903	0.240494
ENSG00000120899	PTK2B	2977.89	1.27595	0.530648	2.40451	0.0161943	0.240494
ENSG00000184381	PLA2G6	131.724	5.00333	2.08082	2.4045	0.0161946	0.240494
ENSG00000274180	NATD1	222.187	3.53785	1.47156	2.40415	0.0162101	0.240494
ENSG00000241990	NA	54.6264	-5.18108	2.15596	-2.40314	0.016255	0.240692
ENSG00000122687	MRM2	1084.53	2.97461	1.23785	2.40304	0.0162593	0.240692
ENSG00000035681	NSMAF	928.864	2.75611	1.14727	2.40232	0.0162916	0.24075
ENSG00000133134	BEX2	1247.18	0.972395	0.404803	2.40215	0.0162992	0.24075
ENSG00000198932	GPRASP1	209.401	-5.23323	2.1794	-2.40123	0.0163402	0.24109
ENSG00000135249	RINT1	1965.13	2.03218	0.847105	2.39897	0.0164414	0.242215
ENSG00000177971	IMP3	4937.85	-0.57637	0.240283	-2.39872	0.0164526	0.242215
ENSG00000128923	MINDY2	546.5	2.25051	0.939117	2.39641	0.0165564	0.243214
ENSG00000182759	NA	63.9488	3.84749	1.60553	2.39641	0.0165568	0.243214
ENSG00000260075	NA	215.164	5.37968	2.24638	2.39482	0.0166284	0.243998
ENSG00000160766	NA	134.131	6.04548	2.52805	2.39137	0.0167858	0.246039
ENSG00000148396	SEC16A	3456.96	1.15525	0.483303	2.39032	0.0168336	0.246285
ENSG00000196656	NA	2782	-0.65089	0.272366	-2.38976	0.0168594	0.246285
ENSG00000169020	ATP5I	1265.22	-0.874293	0.36587	-2.38963	0.0168656	0.246285
ENSG00000154217	PITPNC1	307.907	5.11413	2.14052	2.38921	0.0168848	0.246285
ENSG00000211450	SELENOH	4442.94	-1.00727	0.42163	-2.389	0.0168945	0.246285
ENSG00000114737	CISH	53.6076	8.08529	3.38552	2.38819	0.0169314	0.246389
ENSG00000144713	RPL32	24383.9	-0.350259	0.146672	-2.38804	0.0169384	0.246389
ENSG00000204389		38214	0.376569	0.157812	2.38618	0.0170243	0.24737
ENSG00000181481	RNF135	700.426	2.84914	1.19484	2.38455	0.0171002	0.248203
ENSG00000099204	ABLIM1	4406.65	-0.843221	0.35386	-2.38293	0.0171756	0.249028
ENSG00000144214	LYG1	46.865	8.06452	3.38541	2.38214	0.0172124	0.249292
ENSG00000198162	MAN1A2	769.046	-1.59146	0.668587	-2.38033	0.0172974	0.250251
ENSG00000229474	PATL2	492.704	3.34854	1.40838	2.37759	0.0174262	0.251689
ENSG00000106733	NMRK1	295.644	5.03886	2.11947	2.37742	0.0174343	0.251689
ENSG00000051382	PIK3CB	139.248	2.66987	1.12337	2.37665	0.0174704	0.251939
ENSG00000102575	ACP5	1543.73	-1.01702	0.428309	-2.37449	0.0175731	0.252936
ENSG00000140319	SRP14	9767.17	-0.406293	0.171122	-2.37429	0.0175828	0.252936
ENSG00000269983	NA	57.0982	7.15459	3.01372	2.37401	0.0175962	0.252936
ENSG00000134294	SLC38A2	9117.24	0.566737	0.239076	2.37054	0.0177623	0.25505
ENSG00000143977	SNRPG	5476.66	-0.570204	0.240604	-2.36989	0.0177933	0.25516
ENSG00000267002	NA	52.387	5.17593	2.18432	2.36958	0.0178081	0.25516
ENSG00000204287	Mafa-DRA	265747	-0.317723	0.134135	-2.36867	0.017852	0.255516
ENSG00000204179	PTPN20	55.6148	6.04495	2.5536	2.36722	0.0179221	0.256204
ENSG00000181029	NA	1968.13	-1.50683	0.636628	-2.36689	0.0179383	0.256204
ENSG00000105085		1040.09	1.21285	0.512866	2.36486	0.0180371	0.257341
ENSG00000166441	RPL27A	31661.6	-0.34386	0.14547	-2.36379	0.018089	0.257807
ENSG00000009954	BAZ1B	2233.87	-0.739895	0.313093	-2.36318	0.018119	0.257931
ENSG00000258529		42.0753	7.98263	3.37888	2.36251	0.0181518	0.257931
ENSG00000172531	PPP1CA	9939.25	-0.360013	0.152391	-2.36243	0.0181555	0.257931
ENSG00000085382	HACE1	186.558	2.68431	1.13713	2.3606	0.0182455	0.258563
ENSG00000225611	NA	87.2102	-4.42157	1.87311	-2.36056	0.0182476	0.258563
ENSG00000085433	WDR47	1984.09	-2.21639	0.939058	-2.36023	0.0182637	0.258563
ENSG00000116198	CEP104	1565.52	-2.41112	1.02168	-2.35995	0.0182772	0.258563
ENSG00000138448	ITGAV	234.651	3.08871	1.30905	2.35951	0.0182993	0.258603
ENSG00000085644	ZNF213	117.478	-2.63472	1.11852	-2.35553	0.0184962	0.26111
ENSG00000140678	ITGAX	495.77	1.72207	0.73132	2.35474	0.0185358	0.261143
ENSG00000277161	PIGW	391.563	-4.13509	1.7561	-2.3547	0.0185375	0.261143
ENSG00000116497	S100PBP	721.387	1.81447	0.770842	2.35388	0.0185788	0.261267
ENSG00000132938	MTUS2	43.0804	7.87706	3.3466	2.35375	0.0185853	0.261267
ENSG00000263198	NA	55.8769	7.95008	3.37827	2.3533	0.0186075	0.261305
ENSG00000159231	CBR3	274.978	-5.60586	2.38261	-2.35283	0.0186313	0.261366
ENSG00000069020	MAST4	543.42	-2.47901	1.05514	-2.34947	0.0188	0.263334
ENSG00000138678		198.295	-5.58354	2.37709	-2.34889	0.0188293	0.263334
ENSG00000108961		1355.31	-1.40611	0.598631	-2.34887	0.0188306	0.263334
ENSG00000155115		3502.45	-1.41085	0.600791	-2.34833	0.0188579	0.26344
ENSG00000138821	SLC39A8	5260.57	0.859231	0.365955	2.34791	0.018879	0.26346
ENSG00000127184	COX7C	5167.9	-0.570855	0.243283	-2.34647	0.0189524	0.26421
ENSG00000092108	SCFD1	3028.56	0.829522	0.353779	2.34475	0.01904	0.265155
ENSG00000011422	PLAUR	428.122	2.23822	0.955624	2.34215	0.0191728	0.266727
ENSG00000168528	SERINC2	82.5044	4.66332	1.99197	2.34106	0.0192291	0.266754
ENSG00000153283	CD96	252.597	3.47415	1.48409	2.34093	0.019236	0.266754
ENSG00000012211	PRICKLE3	198.867	-2.68414	1.1467	-2.34076	0.0192446	0.266754
ENSG00000105829	BET1	1132.32	-1.79509	0.766946	-2.34057	0.0192544	0.266754
ENSG00000184867	NA	75.9732	7.90491	3.37863	2.33968	0.0193005	0.267117
ENSG00000065154	OAT	7502.83	0.757158	0.323682	2.3392	0.0193249	0.267179
ENSG00000238142	NA	118.285	-3.81779	1.63331	-2.33746	0.0194151	0.268148
ENSG00000169249	ZRSR2	1922.55	1.49768	0.641094	2.33613	0.0194847	0.268717
ENSG00000002330	BAD	1868.89	-1.1459	0.49056	-2.3359	0.0194964	0.268717
ENSG00000124151	NCOA3	5773.56	0.799031	0.342143	2.33537	0.0195239	0.26882
ENSG00000101347	SAMHD1	106.202	2.77507	1.18889	2.33418	0.0195864	0.269404
ENSG00000152454	ZNF256	873.505	-1.5934	0.683108	-2.33257	0.0196708	0.269918
ENSG00000198833	UBE2J1	3371.48	0.900864	0.386245	2.33237	0.0196814	0.269918
ENSG00000087470	DNM1L	3358.36	0.621648	0.266537	2.33231	0.0196843	0.269918
ENSG00000211897		2979.77	-1.02522	0.439713	-2.33156	0.0197237	0.269945
ENSG00000203396	NA	16940.2	-0.708525	0.30394	-2.33113	0.0197464	0.269945
ENSG00000197885	NKIRAS1	213.304	4.157	1.78326	2.33113	0.0197466	0.269945
ENSG00000115828	QPCT	1586.15	-0.782899	0.335949	-2.33041	0.0197846	0.270188
ENSG00000145604	SKP2	362.078	2.26555	0.972441	2.32976	0.0198189	0.27038
ENSG00000263917	NA	155.12	3.02638	1.30082	2.32652	0.0199908	0.272448
ENSG00000144785		50.6883	-5.9492	2.55889	-2.32492	0.0200764	0.272736
ENSG00000104613	INTS10	2355.08	-0.93594	0.402668	-2.32435	0.020107	0.272736
ENSG00000198502	NA	34893.4	-0.261704	0.112598	-2.32423	0.0201132	0.272736
ENSG00000141543		20393.4	0.541997	0.23322	2.32397	0.0201269	0.272736
ENSG00000090674	MCOLN1	375.957	-2.73443	1.17668	-2.32385	0.0201334	0.272736
ENSG00000114473	IQCG	405.985	1.72166	0.740877	2.32381	0.0201356	0.272736
ENSG00000125454	SLC25A19	5902.74	-0.753646	0.324363	-2.32346	0.0201544	0.272736
ENSG00000110876	SELPLG	471.467	4.15133	1.7876	2.32229	0.0202174	0.273063
ENSG00000078124	ACER3	396.544	1.47629	0.635716	2.32225	0.0202193	0.273063
ENSG00000145916	RMND5B	1392.45	-0.846534	0.364607	-2.32177	0.0202453	0.273138
ENSG00000121390	PSPC1	5391.19	0.586535	0.252731	2.32078	0.0202985	0.27358
ENSG00000250312	NA	203.093	-3.62726	1.5634	-2.32011	0.0203348	0.273794
ENSG00000163946	FAM208A	771.312	-2.01872	0.870862	-2.31807	0.0204454	0.275007
ENSG00000114861	FOXP1	17131.2	-0.346235	0.149398	-2.31753	0.0204747	0.275125
ENSG00000171988	JMJD1C	9788.25	-0.513483	0.221826	-2.3148	0.0206237	0.27685
ENSG00000275342	PRAG1	215.759	2.81002	1.21431	2.31409	0.020663	0.27701
ENSG00000141429	GALNT1	5217.4	1.43308	0.619353	2.31383	0.020677	0.27701
ENSG00000125651	GTF2F1	3840.26	0.983121	0.425006	2.3132	0.0207119	0.2772
ENSG00000086504	MRPL28	1834.84	-0.859551	0.371837	-2.31163	0.0207979	0.278073
ENSG00000143569	UBAP2L	5857.86	0.697374	0.301807	2.31066	0.0208517	0.278514
ENSG00000004534		2895.32	0.927138	0.401437	2.30955	0.020913	0.279055
ENSG00000135476	ESPL1	136.005	-2.92484	1.26685	-2.30876	0.0209571	0.279366
ENSG00000187815	ZFP69	152.18	5.19764	2.25228	2.30772	0.0210147	0.279663
ENSG00000272540	NA	61.8173	7.79678	3.37881	2.30755	0.0210243	0.279663
ENSG00000260898	NA	92.0619	4.3087	1.86748	2.30723	0.021042	0.279663
ENSG00000146540	C7orf50	4324.15	-0.539963	0.234351	-2.30408	0.021218	0.281723
ENSG00000273136	NA	591.986	1.27109	0.551859	2.30328	0.0212628	0.281768
ENSG00000163686	ABHD6	623.976	3.85004	1.67155	2.30327	0.0212635	0.281768
ENSG00000226571	NA	64.1564	5.50535	2.39196	2.30161	0.0213572	0.282691
ENSG00000151779	NBAS	299.363	3.1844	1.38396	2.30094	0.0213952	0.282691
ENSG00000170571	EMB	2393.04	1.62628	0.706796	2.30091	0.0213965	0.282691
ENSG00000083312	TNPO1	2430.97	0.66237	0.288113	2.29899	0.0215053	0.283734
ENSG00000081177	EXD2	104.317	5.35217	2.32827	2.29877	0.0215178	0.283734
ENSG00000119328	FAM206A	682.583	-2.739	1.19186	-2.2981	0.0215562	0.283927
ENSG00000119326	CTNNAL1	1308.05	0.9713	0.422719	2.29775	0.0215762	0.283927
ENSG00000187961	KLHL17	460.115	4.09517	1.78252	2.2974	0.021596	0.283927
ENSG00000156384	SFR1	386.403	-2.06222	0.897812	-2.29694	0.0216223	0.283995
ENSG00000140598		536.514	4.26135	1.85561	2.29647	0.0216489	0.284065
ENSG00000269906	NA	50.2005	7.54666	3.28728	2.29572	0.021692	0.284352
ENSG00000153006	SREK1IP1	569.02	-1.29532	0.564377	-2.29512	0.0217261	0.284396
ENSG00000137309		7438.89	-0.487103	0.212253	-2.29492	0.0217378	0.284396
ENSG00000130598	TNNI2	48.1793	5.61029	2.44548	2.29415	0.0217821	0.284697
ENSG00000108107	RPL28	6867.77	-0.568614	0.247972	-2.29306	0.0218446	0.285236
ENSG00000083544	TDRD3	128.475	3.37508	1.47262	2.29189	0.0219121	0.285839
ENSG00000102753	KPNA3	1385.24	-1.19831	0.522939	-2.2915	0.0219346	0.285854
ENSG00000226979	LTA	1670.98	-1.07173	0.467896	-2.29054	0.0219901	0.286299
ENSG00000028277	POU2F2	3241.61	-0.700297	0.305838	-2.28977	0.0220348	0.286557
ENSG00000260589	NA	101.699	-4.40435	1.92375	-2.28946	0.0220527	0.286557
ENSG00000255760	NA	211.356	4.34843	1.90038	2.28818	0.0221269	0.287242
ENSG00000218510	NA	470.59	4.20052	1.83699	2.28663	0.0222175	0.28814
ENSG00000125818	PSMF1	4514.02	-0.69048	0.302014	-2.28625	0.0222396	0.288147
ENSG00000235151	NA	73.1027	-4.61573	2.01948	-2.2856	0.0222775	0.288359
ENSG00000111325	OGFOD2	297.74	4.21303	1.84385	2.2849	0.0223185	0.288611
ENSG00000276070	NA	704.522	2.5008	1.09492	2.28399	0.022372	0.289024
ENSG00000130254	SAFB2	9696.21	0.486843	0.213375	2.28163	0.0225114	0.290447
ENSG00000186704	NA	70.0243	5.0079	2.19511	2.28139	0.0225255	0.290447
ENSG00000085265	NA	125.846	3.15781	1.38527	2.27956	0.0226335	0.291369
ENSG00000249459	NA	68.2369	3.41853	1.49986	2.27923	0.0226535	0.291369
ENSG00000133195	SLC39A11	107.856	-3.2264	1.41579	-2.27886	0.0226752	0.291369
ENSG00000140350	ANP32A	894.958	-1.21676	0.533969	-2.27871	0.022684	0.291369
ENSG00000162757	C1orf74	211.081	-3.94551	1.733	-2.27669	0.0228045	0.292291
ENSG00000214193	SH3D21	42.8712	7.69347	3.37949	2.27652	0.0228151	0.292291
ENSG00000105063	PPP6R1	4443.46	0.595776	0.261717	2.27641	0.0228212	0.292291
ENSG00000104833	NA	128.549	3.00559	1.32163	2.27415	0.0229573	0.293752
ENSG00000165138	ANKS6	181.111	5.51182	2.42448	2.27341	0.0230018	0.293998
ENSG00000074370	ATP2A3	9537.39	0.40848	0.179731	2.27272	0.0230428	0.293998
ENSG00000269343		281.744	-2.94672	1.29658	-2.27268	0.0230453	0.293998
ENSG00000213380		761.8	1.57533	0.693439	2.27176	0.0231009	0.293998
ENSG00000121310	ECHDC2	491.208	1.60048	0.704557	2.27161	0.0231098	0.293998
ENSG00000126351	THRA	127.607	5.77289	2.54181	2.27117	0.0231364	0.293998
ENSG00000131043	AAR2	1963.56	-0.894987	0.394185	-2.27047	0.0231788	0.293998
ENSG00000137547	MRPL15	3098.32	1.32062	0.581786	2.26995	0.0232106	0.293998
ENSG00000140386	SCAPER	720.336	3.26936	1.44035	2.26985	0.0232169	0.293998
ENSG00000134575	ACP2	314.628	-4.57517	2.01627	-2.26913	0.0232606	0.293998
ENSG00000261740	NA	2133.56	-0.876335	0.386265	-2.26874	0.0232841	0.293998
ENSG00000105669	COPE	10333.3	-0.700058	0.308585	-2.2686	0.0232924	0.293998
ENSG00000066697	NA	353.281	2.52731	1.11441	2.26783	0.0233393	0.293998
ENSG00000184205	TSPYL2	11566.9	0.509208	0.224588	2.26729	0.0233723	0.293998
ENSG00000159140	SON	13355	-0.360203	0.158875	-2.26721	0.0233774	0.293998
ENSG00000119705	SLIRP	1790.85	-0.895321	0.39491	-2.26715	0.023381	0.293998
ENSG00000037474	NSUN2	6587.09	-0.453202	0.199928	-2.26683	0.0234006	0.293998
ENSG00000110435	PDHX	422.033	2.94483	1.29924	2.26657	0.0234162	0.293998
ENSG00000253364	NA	869.978	-1.19845	0.528756	-2.26654	0.0234185	0.293998
ENSG00000260565	NA	780.494	-1.75483	0.774324	-2.26627	0.0234349	0.293998
ENSG00000164080	RAD54L2	1074.26	-1.91344	0.844492	-2.26578	0.0234647	0.293998
ENSG00000160683	CXCR5	20399.8	-0.297274	0.131209	-2.26565	0.023473	0.293998
ENSG00000070761	CFAP20	3925.59	-0.76996	0.339861	-2.26551	0.0234812	0.293998
ENSG00000228878	NA	99.6662	-3.11843	1.37684	-2.26491	0.023518	0.294183
ENSG00000171766	GATM	423.874	-4.49017	1.98404	-2.26314	0.0236269	0.295205
ENSG00000005339	CREBBP	4017.3	-0.500904	0.221392	-2.26252	0.0236656	0.295205
ENSG00000007129	NA	133.116	3.22959	1.42744	2.26251	0.0236658	0.295205
ENSG00000110911	Nramp2	692.648	1.7154	0.758556	2.2614	0.0237347	0.295598
ENSG00000214940		60.5083	7.19985	3.18396	2.26129	0.0237414	0.295598
ENSG00000172795	DCP2	1634.2	-0.737292	0.326214	-2.26015	0.0238121	0.296203
ENSG00000130844	ZNF331	22439	0.660848	0.292611	2.25845	0.0239173	0.297236
ENSG00000196664	TLR7	315.704	-3.34923	1.48363	-2.25746	0.0239795	0.297727
ENSG00000273066	NA	333.736	3.41438	1.51272	2.25711	0.0240013	0.297727
ENSG00000153094	BCL2L11	4775.36	0.599175	0.265543	2.25641	0.024045	0.297993
ENSG00000135945	REV1	1794.25	2.58029	1.14444	2.25463	0.0241567	0.299101
ENSG00000022277	RTFDC1	6380.05	-0.497546	0.220889	-2.25247	0.0242923	0.300234
ENSG00000165669	FAM204A	2640.81	1.04118	0.462247	2.25243	0.024295	0.300234
ENSG00000255046	NA	104.629	-2.5221	1.11988	-2.25211	0.0243154	0.300234
ENSG00000215845	TSTD1	1578.8	-1.82131	0.809168	-2.25085	0.0243953	0.300942
ENSG00000127445	PIN1	1335.64	-0.940302	0.418117	-2.2489	0.0245192	0.302011
ENSG00000156587	UBE2L6	3583.34	-1.04134	0.463073	-2.24877	0.0245272	0.302011
ENSG00000117143	UAP1	3925.31	0.849919	0.378041	2.24822	0.0245623	0.302011
ENSG00000075426	FOSL2	2979.46	0.95654	0.425495	2.24806	0.0245721	0.302011
ENSG00000141086	CTRL	141.17	-3.45372	1.53665	-2.24756	0.0246046	0.302133
ENSG00000146067	FAM193B	1334.37	0.853483	0.379852	2.24688	0.0246476	0.302385
ENSG00000197976		9748.25	0.711486	0.316726	2.24637	0.02468	0.302506
ENSG00000168769	TET2	5348.67	0.448454	0.199715	2.24547	0.0247382	0.302852
ENSG00000261026	NA	173.64	3.61466	1.60993	2.24523	0.0247535	0.302852
ENSG00000204348	DXO	1342.24	-1.14191	0.508881	-2.24397	0.0248346	0.303329
ENSG00000146856	AGBL3	93.3509	3.83179	1.70765	2.2439	0.0248388	0.303329
ENSG00000183569		124.602	2.23569	0.996491	2.24356	0.0248604	0.303329
ENSG00000127418	FGFRL1	360.617	3.05411	1.36218	2.24208	0.024956	0.304154
ENSG00000189283	FHIT	154.605	-2.44035	1.08864	-2.24165	0.0249842	0.304154
ENSG00000129493	HEATR5A	322.884	2.60229	1.16105	2.24133	0.025005	0.304154
ENSG00000137274	BPHL	338.576	2.54484	1.13553	2.24111	0.0250189	0.304154
ENSG00000148572	NRBF2	3122.52	-0.541765	0.241851	-2.24008	0.0250859	0.304225
ENSG00000273173		159.569	-3.25046	1.45123	-2.2398	0.0251039	0.304225
ENSG00000271204	NA	1702.88	-0.947222	0.422938	-2.23963	0.0251152	0.304225
ENSG00000181722	ZBTB20	3046.33	0.982022	0.438477	2.23962	0.0251156	0.304225
ENSG00000227617	NA	52.8808	-3.45095	1.54169	-2.23843	0.0251933	0.304891
ENSG00000147130	ZMYM3	224.722	-3.061	1.36844	-2.23685	0.0252961	0.305748
ENSG00000125245	GPR18	3822.26	1.44539	0.646243	2.23661	0.0253117	0.305748
ENSG00000034677	RNF19A	4322.51	0.858854	0.384053	2.23629	0.0253325	0.305748
ENSG00000140280	LYSMD2	4073.5	-0.613641	0.274583	-2.23481	0.0254301	0.306613
ENSG00000123349	PFDN5	12116.5	-0.456563	0.204324	-2.2345	0.02545	0.306613
ENSG00000169372	CRADD	200.143	-3.95567	1.77063	-2.23404	0.0254802	0.306701
ENSG00000140398	NEIL1	10114.4	-0.591606	0.265029	-2.23223	0.0255996	0.307862
ENSG00000170296	GABARAP	12536.8	-0.427349	0.191553	-2.23097	0.0256832	0.30859
ENSG00000232815	NA	83.3395	4.82288	2.16351	2.2292	0.0258009	0.309726
ENSG00000226777	NA	917.014	-1.12708	0.505752	-2.22852	0.0258459	0.309989
ENSG00000240065	PSMB9	5015.36	-0.623755	0.279954	-2.22807	0.025876	0.310073
ENSG00000104177	MYEF2	684.059	1.34464	0.604043	2.22607	0.0260095	0.311206
ENSG00000080986	NDC80	150.334	2.5782	1.15825	2.22596	0.0260171	0.311206
ENSG00000106266	SNX8	5711.27	0.688826	0.309577	2.22506	0.0260775	0.31165
ENSG00000119684	MLH3	260.006	-5.38702	2.42264	-2.22361	0.0261744	0.312341
ENSG00000110660	SLC35F2	461.43	3.46847	1.55991	2.2235	0.0261819	0.312341
ENSG00000213402	PTPRCAP	9902.7	-0.507955	0.22863	-2.22173	0.0263013	0.313486
ENSG00000244509	APOBEC3C	3282.65	-0.613536	0.276225	-2.22114	0.0263414	0.313685
ENSG00000107290	SETX	4008.19	0.52055	0.234418	2.22061	0.0263775	0.313836
ENSG00000211942		136.22	4.42126	1.99295	2.21844	0.0265246	0.315238
ENSG00000180353	HCLS1	10120.4	-0.621566	0.280214	-2.21818	0.0265424	0.315238
ENSG00000248672		60.6151	5.80769	2.61878	2.21771	0.0265748	0.315277
ENSG00000179271	GADD45GIP1	5194.41	-0.687655	0.310207	-2.21676	0.0266393	0.315277
ENSG00000165424	ZCCHC24	240.318	4.11974	1.85885	2.21628	0.026672	0.315277
ENSG00000099860	GADD45B	38169.9	0.539872	0.243637	2.21589	0.0266993	0.315277
ENSG00000108091	CCDC6	985.724	1.40314	0.633344	2.21545	0.0267291	0.315277
ENSG00000226419	NA	667.017	1.55851	0.70358	2.21511	0.0267522	0.315277
ENSG00000167107	ACSF2	233.321	-2.33454	1.05402	-2.21489	0.0267676	0.315277
ENSG00000112578	BYSL	1117.94	-1.13372	0.511874	-2.21485	0.0267702	0.315277
ENSG00000147642	SYBU	134.078	4.47334	2.02045	2.21403	0.0268264	0.315277
ENSG00000141098	GFOD2	931.552	2.22158	1.00341	2.21403	0.0268265	0.315277
ENSG00000082269	FAM135A	222.874	2.89764	1.30882	2.21393	0.0268337	0.315277
ENSG00000151611	MMAA	76.5439	4.17408	1.88571	2.21353	0.0268609	0.315277
ENSG00000243466		2864.81	-0.854172	0.385908	-2.21341	0.0268696	0.315277
ENSG00000149591	TAGLN	485.667	1.62118	0.732462	2.21333	0.0268752	0.315277
ENSG00000161544	CYGB	340.295	1.48369	0.670879	2.21156	0.026997	0.31643
ENSG00000173852	DPY19L1	371.486	3.90418	1.76572	2.2111	0.0270288	0.316526
ENSG00000261079	NA	208.768	2.26921	1.02671	2.21017	0.0270934	0.317004
ENSG00000261423	NA	160.03	2.33556	1.0571	2.20941	0.0271459	0.317342
ENSG00000263961	C1orf186	1306	0.80742	0.365505	2.20905	0.0271709	0.317356
ENSG00000064300	NGFR	121.224	5.31357	2.40619	2.2083	0.0272236	0.317695
ENSG00000102879	CORO1A	21034.7	-0.394202	0.178627	-2.20685	0.0273245	0.318596
ENSG00000173575	CHD2	14674.2	0.31292	0.141873	2.20563	0.0274099	0.318959
ENSG00000091527	CDV3	4267.33	-0.779809	0.353563	-2.20557	0.0274138	0.318959
ENSG00000166770	NA	1535.64	-0.893113	0.404969	-2.20539	0.0274271	0.318959
ENSG00000261641	NA	352.902	-1.99667	0.905903	-2.20406	0.0275201	0.319763
ENSG00000165572	KBTBD6	635.476	2.39652	1.088	2.20268	0.0276174	0.320349
ENSG00000188529	SRSF10	9993.49	-0.46713	0.212077	-2.20264	0.0276201	0.320349
ENSG00000117360	PRPF3	3695.81	-0.86408	0.392381	-2.20215	0.0276549	0.320349
ENSG00000112576	CCND3	4916.34	1.10429	0.501498	2.20199	0.0276662	0.320349
ENSG00000169239	CA5B	1168.93	1.01674	0.461833	2.20153	0.0276987	0.320449
ENSG00000169084		664.836	-1.60351	0.728973	-2.19968	0.0278294	0.321683
ENSG00000187446	CHP1	996.295	1.54141	0.701027	2.19879	0.0278927	0.322137
ENSG00000143514	TP53BP2	4316.98	1.00639	0.457772	2.19845	0.0279169	0.322138
ENSG00000121073	SLC35B1	1330.68	-1.76418	0.80261	-2.19805	0.0279455	0.322191
ENSG00000004478	FKBP4	6153.81	0.718941	0.327253	2.1969	0.0280279	0.322863
ENSG00000105397	TYK2	3441.04	1.11734	0.508815	2.19596	0.0280946	0.323064
ENSG00000115738	ID2	1763.83	1.08265	0.493088	2.19565	0.028117	0.323064
ENSG00000116459		5499.9	-0.70716	0.322098	-2.19548	0.0281293	0.323064
ENSG00000124217	NA	623.695	-2.08194	0.948531	-2.19491	0.0281701	0.323064
ENSG00000243056	NA	262.033	-5.44677	2.48174	-2.19474	0.0281826	0.323064
ENSG00000182156	ENPP7	98.1463	-4.38634	1.99867	-2.19463	0.0281901	0.323064
ENSG00000213123		172.78	3.14743	1.43544	2.19266	0.0283317	0.324388
ENSG00000004468	CD38	334.88	3.08556	1.40758	2.1921	0.0283721	0.324388
ENSG00000047249	ATP6V1H	1620.03	1.12152	0.511638	2.19202	0.0283782	0.324388
ENSG00000126215	XRCC3	113.664	4.38052	2.00177	2.18833	0.0286459	0.32619
ENSG00000120616	EPC1	3384.3	-0.788229	0.360204	-2.18829	0.0286488	0.32619
ENSG00000128699	ORMDL1	3912.89	-0.571367	0.261182	-2.18762	0.0286973	0.32619
ENSG00000116237	ICMT	928.588	2.12154	0.969844	2.18751	0.0287052	0.32619
ENSG00000196449	YRDC	2426.21	-0.771759	0.352829	-2.18735	0.0287172	0.32619
ENSG00000085788	DDHD2	1175.21	1.67055	0.763787	2.1872	0.0287283	0.32619
ENSG00000106605	BLVRA	347.282	3.70288	1.69315	2.18698	0.028744	0.32619
ENSG00000109466	KLHL2	2237.83	-1.32358	0.605221	-2.18694	0.028747	0.32619
ENSG00000148842	CNNM2	235.43	2.50284	1.14451	2.18683	0.028755	0.32619
ENSG00000104835	SARS2	254.769	2.86201	1.30927	2.18597	0.0288181	0.326599
ENSG00000128604		5212.78	-0.688252	0.314905	-2.18559	0.0288456	0.326599
ENSG00000245970	NA	146.898	2.48092	1.13535	2.18515	0.028878	0.326599
ENSG00000275198	NA	53.4292	-2.96161	1.35549	-2.1849	0.0288962	0.326599
ENSG00000112062	MAPK14	1229.48	1.3813	0.632269	2.18467	0.0289129	0.326599
ENSG00000087274	ADD1	5320.23	0.784311	0.359118	2.18399	0.028963	0.326616
ENSG00000121067	SPOP	4471.67	-0.576489	0.263984	-2.1838	0.028977	0.326616
ENSG00000120437		1084.36	1.46597	0.671337	2.18366	0.0289875	0.326616
ENSG00000049883	PTCD2	106.149	-3.63107	1.66368	-2.18255	0.0290688	0.327256
ENSG00000166140	ZFYVE19	1021.08	2.23666	1.02518	2.18172	0.0291304	0.327257
ENSG00000276085		177.326	4.44235	2.03618	2.18171	0.0291312	0.327257
ENSG00000116062	MSH6	2027.43	0.880344	0.403544	2.18154	0.0291438	0.327257
ENSG00000214063	TSPAN4	72.6639	-5.42537	2.48746	-2.18109	0.029177	0.327257
ENSG00000198168	SVIP	1873.27	-0.948652	0.435026	-2.18068	0.0292072	0.327257
ENSG00000126602	TRAP1	1049.01	1.66109	0.76177	2.18057	0.0292154	0.327257
ENSG00000196419	XRCC6	27178.8	-0.306723	0.140689	-2.18014	0.0292468	0.327334
ENSG00000145730	PAM	810.681	-1.55805	0.715363	-2.17798	0.0294076	0.328538
ENSG00000143942		280.909	3.85982	1.77241	2.17772	0.0294269	0.328538
ENSG00000150712	MTMR12	1656.85	0.939381	0.431363	2.17771	0.0294279	0.328538
ENSG00000182774	RPS17	9825.33	-0.333065	0.152996	-2.17695	0.0294842	0.328893
ENSG00000130985	UBA1	8853.75	0.666265	0.30627	2.17542	0.029599	0.329899
ENSG00000110713	NUP98	8882.3	0.874046	0.402062	2.17391	0.029712	0.330883
ENSG00000145416	MARCH1	1108.34	1.60616	0.739146	2.173	0.0297807	0.331022
ENSG00000239571		95.7313	-4.67938	2.15362	-2.1728	0.0297955	0.331022
ENSG00000140199	SLC12A6	1723.39	-0.908973	0.418406	-2.17247	0.0298205	0.331022
ENSG00000163872	YEATS2	191.393	2.27001	1.04492	2.17242	0.0298241	0.331022
ENSG00000164880	INTS1	1343.9	2.66029	1.22475	2.1721	0.0298481	0.331022
ENSG00000139350	NEDD1	828.403	2.54694	1.17392	2.1696	0.0300373	0.332845
ENSG00000165675	ENOX2	96.071	3.78968	1.74738	2.16877	0.0301	0.333264
ENSG00000112234	FBXL4	363.25	2.58077	1.19114	2.16663	0.0302627	0.334789
ENSG00000148384	INPP5E	758.772	2.91937	1.34797	2.16575	0.0303302	0.334937
ENSG00000151923	TIAL1	1038.85	-1.2785	0.590341	-2.1657	0.0303339	0.334937
ENSG00000198113	TOR4A	288.881	-2.18844	1.01061	-2.16548	0.0303511	0.334937
ENSG00000255495	NA	51.3214	4.71731	2.18029	2.16362	0.0304937	0.336047
ENSG00000135048	TMEM2	4225.6	0.995805	0.460308	2.16335	0.0305146	0.336047
ENSG00000196683		2416.97	-0.629359	0.290941	-2.16319	0.0305269	0.336047
ENSG00000078269	SYNJ2	1886.17	0.675938	0.312905	2.1602	0.0307571	0.338303
ENSG00000197081	IGF2R	743.192	2.18229	1.01051	2.15959	0.0308046	0.338547
ENSG00000090432	MUL1	3008.65	-0.806429	0.373767	-2.15757	0.030961	0.339988
ENSG00000006607	FARP2	1487.65	2.40262	1.11393	2.15688	0.0310147	0.340179
ENSG00000254815	NA	78.5412	5.05952	2.34596	2.1567	0.0310292	0.340179
ENSG00000150787	PTS	876.196	-0.899378	0.417183	-2.15584	0.0310965	0.340469
ENSG00000092098		1063.76	1.78112	0.826246	2.15568	0.0311084	0.340469
ENSG00000159674	SPON2	374.621	-2.59233	1.20272	-2.15538	0.0311319	0.340469
ENSG00000174405	LIG4	366.174	4.16948	1.93492	2.15486	0.0311727	0.340511
ENSG00000108479	GALK1	981.07	-2.82457	1.3109	-2.15468	0.0311866	0.340511
ENSG00000270562	NA	51.7307	-5.59493	2.59764	-2.15385	0.0312518	0.340945
ENSG00000197622	CDC42SE1	6039.93	0.815237	0.378599	2.1533	0.0312953	0.340977
ENSG00000197442	MAP3K5	556.425	3.2563	1.51233	2.15317	0.0313056	0.340977
ENSG00000115268	RPS15	20870.9	-0.298796	0.138831	-2.15223	0.0313791	0.341223
ENSG00000196365	LONP1	2367.04	1.09156	0.507178	2.15223	0.0313791	0.341223
ENSG00000187801	ZFP69B	190.844	5.1184	2.37923	2.15129	0.0314535	0.341754
ENSG00000149554	CHEK1	246.026	-1.98741	0.924232	-2.15033	0.0315289	0.342296
ENSG00000197054	NA	150.913	5.35938	2.49412	2.14881	0.0316498	0.342567
ENSG00000122512	PMS2	227.929	-2.54203	1.18316	-2.14852	0.0316727	0.342567
ENSG00000119723	COQ6	423.399	1.94906	0.907188	2.14847	0.0316767	0.342567
ENSG00000114054	PCCB	577.116	1.68141	0.782667	2.14831	0.0316888	0.342567
ENSG00000180902	D2HGDH	322.387	1.81995	0.847201	2.14819	0.031699	0.342567
ENSG00000136021	SCYL2	1776.39	-0.776601	0.361532	-2.14808	0.0317074	0.342567
ENSG00000197226	TBC1D9B	1283.38	2.31587	1.07832	2.14766	0.031741	0.342654
ENSG00000161547	SRSF2	38157.7	0.294935	0.137422	2.14619	0.0318578	0.343638
ENSG00000278949	NA	120.196	3.46667	1.61571	2.1456	0.0319045	0.343866
ENSG00000122741	DCAF10	909.858	1.75888	0.820055	2.14484	0.0319658	0.344112
ENSG00000086730	LAT2	11731	-0.556904	0.25967	-2.14466	0.0319802	0.344112
ENSG00000145901	TNIP1	4623.61	-0.519739	0.242396	-2.14417	0.032019	0.344112
ENSG00000180488	MIGA1	399.232	2.01765	0.941151	2.14381	0.0320484	0.344112
ENSG00000117151	CTBS	677.002	-1.72976	0.806898	-2.14371	0.0320558	0.344112
ENSG00000125885	MCM8	599.699	1.97874	0.923313	2.14309	0.0321057	0.344372
ENSG00000211651		1171.36	-0.86667	0.404514	-2.1425	0.0321534	0.344596
ENSG00000213901	SLC23A3	78.8692	2.73674	1.27754	2.14219	0.0321781	0.344596
ENSG00000065243	PKN2	1674.2	1.13322	0.5291	2.1418	0.0322099	0.344622
ENSG00000168765	NA	101.479	3.92499	1.8328	2.14152	0.032232	0.344622
ENSG00000163635	ATXN7	1281.67	-0.886022	0.413813	-2.14112	0.0322646	0.344696
ENSG00000133027	PEMT	179.484	2.20923	1.03279	2.13908	0.0324289	0.346148
ENSG00000255031	NA	105.264	5.75246	2.68971	2.13869	0.0324605	0.346148
ENSG00000116560	SFPQ	30142.6	0.275616	0.128884	2.13848	0.032478	0.346148
ENSG00000124549	NA	209.03	2.90386	1.35828	2.13789	0.0325253	0.346376
ENSG00000214106	NA	244.859	-2.49969	1.16991	-2.13666	0.0326256	0.347137
ENSG00000136371	NA	1847.5	-1.03176	0.482948	-2.13638	0.0326485	0.347137
ENSG00000204444	APOM	153.671	3.98186	1.86466	2.13543	0.0327258	0.347682
ENSG00000254098	NA	44.1854	-4.73437	2.21846	-2.13407	0.0328367	0.348584
ENSG00000124608	AARS2	536.841	-2.9359	1.37659	-2.13273	0.0329472	0.34936
ENSG00000168807	SNTB2	478.118	-1.63708	0.767666	-2.13255	0.032962	0.34936
ENSG00000133106	EPSTI1	1281.13	-0.955239	0.448023	-2.13212	0.032997	0.349455
ENSG00000142875	PRKACB	429.687	-1.87208	0.878523	-2.13094	0.0330939	0.349501
ENSG00000072415	MPP5	294.609	2.33564	1.09648	2.13013	0.0331607	0.349501
ENSG00000251546		1795.27	-0.80532	0.378077	-2.13004	0.0331682	0.349501
ENSG00000113522	RAD50	866.137	-2.50826	1.17763	-2.12993	0.0331776	0.349501
ENSG00000006652	IFRD1	13262.3	0.420361	0.197382	2.12968	0.0331976	0.349501
ENSG00000165312	OTUD1	4284.05	0.585964	0.275166	2.1295	0.0332133	0.349501
ENSG00000265808	SEC22B	1292.47	1.54779	0.727024	2.12893	0.0332598	0.349501
ENSG00000137673	MMP7	2073.1	2.27778	1.06997	2.12884	0.0332678	0.349501
ENSG00000022556	NLRP2	142.995	2.12109	0.996762	2.12799	0.0333383	0.349501
ENSG00000005471	NA	1551.53	1.53627	0.721976	2.12787	0.0333478	0.349501
ENSG00000183495	EP400	443.699	-2.37681	1.1171	-2.12766	0.0333652	0.349501
ENSG00000271975	NA	162.092	2.28285	1.07296	2.12761	0.0333693	0.349501
ENSG00000164022	AIMP1	2684.08	-1.48407	0.697585	-2.12743	0.0333842	0.349501
ENSG00000158882	TOMM40L	188.651	4.28569	2.01451	2.12741	0.0333864	0.349501
ENSG00000100100	PIK3IP1	8771.04	0.665099	0.312645	2.12733	0.0333926	0.349501
ENSG00000172432	GTPBP2	352.86	2.53668	1.19306	2.12619	0.0334871	0.350216
ENSG00000123643	SLC36A1	294.952	-5.01635	2.36069	-2.12496	0.0335904	0.350666
ENSG00000153790	C3H7orf31	126.326	4.45236	2.09572	2.1245	0.0336285	0.350666
ENSG00000077264	PAK3	116.95	-3.3561	1.57983	-2.12435	0.0336413	0.350666
ENSG00000115808	STRN	525.304	2.71318	1.27745	2.12391	0.0336781	0.350666
ENSG00000026950	BTN3A1	1384.74	1.94425	0.915421	2.12389	0.0336796	0.350666
ENSG00000168734	PKIG	2129.79	-0.689707	0.324767	-2.1237	0.0336952	0.350666
ENSG00000131143		26062.7	-0.3744	0.176361	-2.12292	0.0337607	0.350666
ENSG00000005486	RHBDD2	6676.42	-0.603207	0.284186	-2.12258	0.0337892	0.350666
ENSG00000166794	PPIB	9111.08	-0.554265	0.261141	-2.12247	0.0337983	0.350666
ENSG00000167740	CYB5D2	222.699	-2.11871	0.998244	-2.12244	0.0338011	0.350666
ENSG00000173113		5352.72	-0.596389	0.28105	-2.12201	0.0338371	0.350666
ENSG00000140526	ABHD2	401.109	-2.26072	1.06541	-2.12192	0.0338443	0.350666
ENSG00000244405	ETV5	218.907	2.1518	1.01458	2.12088	0.0339321	0.351304
ENSG00000274944		46.8085	-6.03266	2.84599	-2.1197	0.034031	0.351962
ENSG00000169627		1270.17	-0.972836	0.459003	-2.11945	0.034052	0.351962
ENSG00000123096	SSPN	489.806	2.95917	1.39644	2.11908	0.0340839	0.351962
ENSG00000151445	VIPAS39	614.182	4.88026	2.30323	2.11888	0.0341007	0.351962
ENSG00000156531	PHF6	2076.88	1.0896	0.514343	2.11842	0.0341392	0.352089
ENSG00000156017	CARNMT1	303.154	2.91578	1.37665	2.11802	0.034173	0.352166
ENSG00000134532	SOX5	268.454	3.94615	1.86347	2.11764	0.0342056	0.352204
ENSG00000202198	7SK	547.995	-1.1805	0.557532	-2.11736	0.0342293	0.352204
ENSG00000160446	ZDHHC12	1002.34	-1.48199	0.700105	-2.11681	0.0342758	0.352412
ENSG00000121542	SEC22A	715.626	2.12187	1.00279	2.11596	0.034348	0.352883
ENSG00000167554	ZNF610	70.206	4.13389	1.95477	2.11477	0.0344491	0.353651
ENSG00000277969	NA	283.514	5.16291	2.44203	2.11419	0.034499	0.353892
ENSG00000164776	PHKG1	115.821	3.91545	1.85251	2.11359	0.0345506	0.35415
ENSG00000022840	RNF10	12773.9	0.504096	0.238631	2.11245	0.0346478	0.354785
ENSG00000119471	HSDL2	136.41	4.04737	1.91624	2.11214	0.0346748	0.354785
ENSG00000118058	KMT2A	3893.34	-0.615554	0.291464	-2.11194	0.034692	0.354785
ENSG00000262251	NA	78.4279	-3.60013	1.70509	-2.11141	0.0347374	0.354978
ENSG00000168803	ADAL	170.02	2.28203	1.08218	2.10873	0.0349676	0.357059
ENSG00000090581	GNPTG	1939.91	-1.04629	0.496353	-2.10796	0.035034	0.357273
ENSG00000213462	NA	660.581	-1.2014	0.569957	-2.10787	0.0350419	0.357273
ENSG00000108406	DHX40	1843.12	1.56673	0.743588	2.10699	0.0351186	0.357782
ENSG00000146826	C7orf43	266.984	3.21274	1.52529	2.10631	0.0351771	0.357829
ENSG00000137965	IFI44	430.567	-3.72571	1.76897	-2.10615	0.0351914	0.357829
ENSG00000254206		1684.37	0.915227	0.434612	2.10585	0.0352176	0.357829
ENSG00000154723	ATP5J	2662.82	-0.611063	0.290194	-2.1057	0.03523	0.357829
ENSG00000090266	NDUFB2	2684.26	-0.615	0.292106	-2.1054	0.0352567	0.357829
ENSG00000182919	C11orf54	427.123	-1.252	0.595095	-2.10386	0.0353908	0.358918
ENSG00000165434	PGM2L1	1616.23	-1.01243	0.48145	-2.10289	0.0354757	0.359507
ENSG00000137100	DCTN3	1074.16	-1.45363	0.691477	-2.10221	0.0355346	0.359594
ENSG00000151470	C4orf33	641.099	2.00036	0.951567	2.10217	0.035538	0.359594
ENSG00000196352	CD55	49722	0.27895	0.132745	2.1014	0.0356054	0.360004
ENSG00000147118	ZNF182	252.591	4.12919	1.9663	2.09998	0.0357305	0.360997
ENSG00000152558	TMEM123	19292.9	0.31781	0.151394	2.09923	0.0357967	0.361393
ENSG00000155629	PIK3AP1	2108.52	2.05228	0.978393	2.0976	0.0359401	0.362357
ENSG00000102158	MAGT1	3544.54	0.829526	0.395535	2.09723	0.0359735	0.362357
ENSG00000144579	CTDSP1	368.226	-2.32756	1.10998	-2.09695	0.0359983	0.362357
ENSG00000136731	UGGT1	681.194	2.18036	1.03979	2.09692	0.0360004	0.362357
ENSG00000047849		1499.54	0.909123	0.433703	2.09619	0.0360654	0.362492
ENSG00000139505	MTMR6	7025.9	0.957632	0.45685	2.09616	0.0360679	0.362492
ENSG00000069399	BCL3	6660.78	-0.571389	0.27284	-2.09423	0.0362394	0.363942
ENSG00000123130	ACOT9	4630.21	0.816965	0.390229	2.09356	0.0362996	0.364274
ENSG00000128266	GNAZ	55.1637	4.89316	2.33792	2.09295	0.0363536	0.364281
ENSG00000270066	NA	50.3961	-4.54106	2.16977	-2.09288	0.0363597	0.364281
ENSG00000165502	NA	12686.6	-0.344789	0.164763	-2.09263	0.0363819	0.364281
ENSG00000011007	ELOA	4717.83	0.520013	0.248569	2.09202	0.0364364	0.364285
ENSG00000118689	FOXO3	2603.53	0.899362	0.429982	2.09162	0.0364721	0.364285
ENSG00000161204	ABCF3	2547.28	-1.19084	0.569364	-2.09154	0.0364801	0.364285
ENSG00000157881	PANK4	1665.78	2.75333	1.31662	2.09121	0.0365094	0.364285
ENSG00000132646	PCNA	2942.3	0.718105	0.343409	2.09111	0.0365183	0.364285
ENSG00000136273	HUS1	1943.04	0.907008	0.433968	2.09004	0.0366145	0.364974
ENSG00000165383	LRRC18	55.518	-5.64024	2.70053	-2.08857	0.0367468	0.36602
ENSG00000239951	NA	5238.8	-0.435961	0.208803	-2.0879	0.0368066	0.366343
ENSG00000203965	EFCAB7	234.653	3.26476	1.56467	2.08654	0.0369294	0.367293
ENSG00000067064	NA	21815.5	0.447037	0.21432	2.08584	0.0369928	0.367651
ENSG00000166908	PIP4K2C	1067.77	1.56614	0.750994	2.08543	0.0370307	0.367754
ENSG00000151461	UPF2	2680.76	-0.655443	0.314344	-2.08511	0.0370591	0.367764
ENSG00000231500		48499.3	-0.236404	0.113409	-2.08453	0.0371123	0.367977
ENSG00000258429	PDF	834.887	1.07993	0.518134	2.08427	0.0371355	0.367977
ENSG00000108469	RECQL5	309.428	2.88459	1.38426	2.08385	0.0371735	0.368081
ENSG00000124275	MTRR	1927.29	1.53086	0.734782	2.08342	0.0372134	0.368204
ENSG00000180182	MED14	934.687	1.89544	0.910345	2.08212	0.0373319	0.368838
ENSG00000107537	PHYH	626.302	-2.30585	1.10779	-2.0815	0.0373885	0.368838
ENSG00000131584	ACAP3	668.133	-2.62421	1.26089	-2.08124	0.0374115	0.368838
ENSG00000183458	NA	463.38	3.16252	1.51976	2.08094	0.0374395	0.368838
ENSG00000051620	HEBP2	1979.97	-0.822341	0.395273	-2.08044	0.0374851	0.368838
ENSG00000180098	TRNAU1AP	1716.69	-0.869999	0.418195	-2.08036	0.0374921	0.368838
ENSG00000132718	SYT11	702.811	-2.13098	1.0244	-2.08024	0.0375039	0.368838
ENSG00000164105	SAP30	641.047	1.65963	0.798064	2.07957	0.0375646	0.368838
ENSG00000175711	B3GNTL1	54.2573	-4.23265	2.03536	-2.07955	0.0375664	0.368838
ENSG00000253119	NA	52.8321	7.0079	3.37005	2.07947	0.0375744	0.368838
ENSG00000128791	TWSG1	406.024	2.3651	1.13739	2.0794	0.0375804	0.368838
ENSG00000118308		4877	-0.8937	0.430009	-2.07833	0.037679	0.369275
ENSG00000160917	CPSF4	567.313	3.09922	1.49138	2.07808	0.0377018	0.369275
ENSG00000131381	RBSN	946.071	-1.54501	0.743501	-2.07802	0.0377075	0.369275
ENSG00000177432	NAP1L5	180.217	5.20435	2.50525	2.07738	0.0377663	0.36958
ENSG00000125170	DOK4	75.5573	5.23863	2.52358	2.07588	0.0379054	0.37067
ENSG00000163125	RPRD2	1309.02	0.960989	0.463122	2.07503	0.0379841	0.370905
ENSG00000198018	ENTPD7	113.976	4.51495	2.17618	2.07471	0.0380133	0.370905
ENSG00000066933	MYO9A	741.292	1.62043	0.781046	2.07469	0.0380149	0.370905
ENSG00000117226	GBP3	164.044	-3.75403	1.80968	-2.07442	0.0380402	0.370905
ENSG00000152061	RABGAP1L	2250.15	1.21739	0.586953	2.07408	0.0380718	0.370943
ENSG00000185721	DRG1	3115.27	-0.689396	0.332729	-2.07194	0.0382709	0.372613
ENSG00000163463	KRTCAP2	2218.85	-0.849291	0.410082	-2.07103	0.0383562	0.373172
ENSG00000142197	DOPEY2	1150.33	1.73616	0.838458	2.07066	0.0383909	0.373239
ENSG00000197714	ZNF460	592.609	-2.02029	0.976519	-2.06887	0.0385583	0.373344
ENSG00000115310	RTN4	2366.59	0.838458	0.405286	2.0688	0.0385644	0.373344
ENSG00000211764	NA	62.1047	-2.52536	1.22076	-2.06869	0.0385752	0.373344
ENSG00000135604	STX11	5320.28	-0.647892	0.31323	-2.06842	0.0386004	0.373344
ENSG00000117500	TMED5	3543.54	-0.740435	0.358018	-2.06815	0.0386256	0.373344
ENSG00000161551	ZNF577	327.441	2.1774	1.05286	2.06808	0.0386324	0.373344
ENSG00000167695	FAM57A	681.002	3.58206	1.73252	2.06754	0.0386828	0.373344
ENSG00000159208	CIART	61.9661	2.94582	1.42483	2.06749	0.0386876	0.373344
ENSG00000255518	NA	139.758	2.9788	1.44095	2.06724	0.0387112	0.373344
ENSG00000186010	NDUFA13	4467.68	-0.454858	0.220038	-2.06718	0.0387173	0.373344
ENSG00000025293	PHF20	10130.6	0.493828	0.238895	2.06714	0.0387212	0.373344
ENSG00000060982	BCAT1	81.0772	2.77789	1.34402	2.06685	0.0387479	0.373344
ENSG00000177034	MTX3	161.127	-2.59484	1.25565	-2.06652	0.0387794	0.373344
ENSG00000204264	PSMB8	8244.96	-0.470012	0.227482	-2.06615	0.0388143	0.373344
ENSG00000163995	ABLIM2	131.486	4.11135	1.98991	2.06609	0.0388197	0.373344
ENSG00000111726	CMAS	754.59	4.74545	2.29857	2.06452	0.0389681	0.374336
ENSG00000120137	PANK3	1531.4	1.00242	0.48561	2.06424	0.038995	0.374336
ENSG00000141510	TP53	1211.63	1.74734	0.846531	2.06412	0.0390067	0.374336
ENSG00000172269	DPAGT1	357.881	3.18936	1.54668	2.06207	0.0392012	0.375934
ENSG00000211664		82.9315	4.44941	2.15994	2.05997	0.0394016	0.377426
ENSG00000214215	C12orf74	105.685	5.09263	2.4725	2.05971	0.0394263	0.377426
ENSG00000137522	RNF121	492.103	-1.35697	0.658868	-2.05955	0.0394414	0.377426
ENSG00000204257	HLA-DMA	28060	-0.327507	0.159083	-2.05872	0.0395206	0.377914
ENSG00000132394	EEFSEC	272.016	-3.82938	1.8616	-2.05704	0.0396827	0.378563
ENSG00000142082	SIRT3	174.69	-5.269	2.56163	-2.05689	0.0396965	0.378563
ENSG00000166133	RPUSD2	455.298	2.41018	1.17178	2.05684	0.0397012	0.378563
ENSG00000111269	CREBL2	817.852	1.29803	0.631077	2.05684	0.0397015	0.378563
ENSG00000092330	TINF2	8197.05	-1.02598	0.498934	-2.05634	0.0397497	0.378753
ENSG00000100711	ZFYVE21	432.821	2.20185	1.07162	2.0547	0.0399081	0.379473
ENSG00000147905	ZCCHC7	1539.48	-0.909386	0.442609	-2.0546	0.0399173	0.379473
ENSG00000173511	VEGFB	865.334	-1.12562	0.547884	-2.05449	0.0399287	0.379473
ENSG00000275023	MLLT6	991.315	-1.15996	0.564628	-2.05438	0.0399386	0.379473
ENSG00000185090	MANEAL	191.506	3.72075	1.8122	2.05317	0.0400564	0.380323
ENSG00000165392	WRN	647.385	2.50319	1.21968	2.05234	0.040137	0.380818
ENSG00000087095	NLK	61.0149	3.6987	1.80317	2.05121	0.0402462	0.381315
ENSG00000143322	ABL2	517.553	1.86778	0.91067	2.05099	0.0402677	0.381315
ENSG00000260083	NA	65.0417	-4.61404	2.24974	-2.05092	0.0402748	0.381315
ENSG00000115295	CLIP4	274.468	-5.05739	2.46658	-2.05037	0.0403285	0.381387
ENSG00000221869	CEBPD	78.1824	5.58398	2.72365	2.05018	0.0403468	0.381387
ENSG00000119487	MAPKAP1	1261.96	-1.63258	0.796574	-2.0495	0.0404133	0.381387
ENSG00000230943	NA	44.4926	4.28574	2.09132	2.0493	0.0404326	0.381387
ENSG00000106546		828.507	1.47536	0.720005	2.0491	0.0404528	0.381387
ENSG00000239523	NA	88.0808	-5.58356	2.72517	-2.04889	0.0404733	0.381387
ENSG00000095066	HOOK2	658.944	-1.12445	0.548831	-2.0488	0.0404816	0.381387
ENSG00000196290	NIF3L1	506.749	2.87443	1.40338	2.04822	0.0405386	0.381656
ENSG00000136997	MYC	29627.3	0.435392	0.212625	2.0477	0.0405895	0.381866
ENSG00000167632	TRAPPC9	470.388	1.91678	0.936609	2.04651	0.0407059	0.382568
ENSG00000179912	R3HDM2	472.963	-1.94854	0.952197	-2.04636	0.0407212	0.382568
ENSG00000099337	KCNK6	387.114	2.00969	0.982733	2.045	0.0408551	0.38332
ENSG00000171497		1913.74	-0.924722	0.452254	-2.0447	0.0408847	0.38332
ENSG00000197323	TRIM33	3029.77	-0.764133	0.373785	-2.04432	0.0409224	0.38332
ENSG00000074603	DPP8	1140.51	0.927751	0.453904	2.04394	0.0409596	0.38332
ENSG00000178252	WDR6	5764.14	0.684405	0.334874	2.04376	0.0409768	0.38332
ENSG00000112977		5717.63	-0.521069	0.25498	-2.04357	0.0409961	0.38332
ENSG00000006453	BAIAP2L1	162.185	-1.94489	0.952124	-2.04268	0.0410837	0.38332
ENSG00000101493	ZNF516	496.34	-2.09186	1.02416	-2.04251	0.0411013	0.38332
ENSG00000102921	N4BP1	916.867	2.84368	1.39236	2.04235	0.0411166	0.38332
ENSG00000205220	PSMB10	3555.5	-0.551685	0.270126	-2.04233	0.0411192	0.38332
ENSG00000181847	TIGIT	161.294	4.91052	2.40452	2.0422	0.0411316	0.38332
ENSG00000049449	RCN1	254.153	2.27001	1.11162	2.04207	0.0411446	0.38332
ENSG00000182934	SRPRA	9330.3	0.464968	0.227736	2.0417	0.0411814	0.383397
ENSG00000172046	USP19	1574.16	2.65754	1.30203	2.04108	0.0412433	0.383706
ENSG00000153066	TXNDC11	3237.99	0.966651	0.473674	2.04075	0.0412756	0.38374
ENSG00000211655	IGLV1-36	67.3002	-5.50961	2.70037	-2.04032	0.0413185	0.383814
ENSG00000181666	NA	1141.77	-1.4453	0.708516	-2.0399	0.0413605	0.383814
ENSG00000105856	HBP1	9603.13	0.69661	0.341531	2.03967	0.0413835	0.383814
ENSG00000143851	PTPN7	2056.61	-2.01496	0.987957	-2.03952	0.0413981	0.383814
ENSG00000273727	U1	82.8534	-4.17928	2.04973	-2.03894	0.0414561	0.384085
ENSG00000138744	NAAA	1455.02	-1.10226	0.540682	-2.03865	0.041485	0.384088
ENSG00000137073	UBAP2	1237.72	1.34771	0.662062	2.03563	0.0417875	0.386621
ENSG00000001631	KRIT1	620.762	3.00801	1.47825	2.03484	0.041867	0.387089
ENSG00000138642	HERC6	334.673	-2.4385	1.19875	-2.0342	0.0419314	0.387156
ENSG00000205413	SAMD9	1356.81	-0.98963	0.486497	-2.03419	0.0419321	0.387156
ENSG00000166046	TCP11L2	3164.34	1.26068	0.619951	2.03351	0.0420009	0.387525
ENSG00000075151	EIF4G3	676.913	2.04086	1.0043	2.03211	0.0421424	0.388563
ENSG00000181610	MRPS23	1325.54	-1.79342	0.88294	-2.03119	0.0422354	0.389152
ENSG00000176095	IP6K1	3471.61	-0.994017	0.489626	-2.03016	0.0423406	0.389853
ENSG00000082438	COBLL1	1511.33	2.0525	1.0112	2.02978	0.0423792	0.389941
ENSG00000065559	MAP2K4	1637.44	1.14819	0.56591	2.02892	0.0424661	0.390472
ENSG00000100027		547.679	-2.12824	1.04948	-2.02791	0.0425694	0.391052
ENSG00000185477	NA	159.734	-3.59751	1.77415	-2.02773	0.0425875	0.391052
ENSG00000169241	SLC50A1	2299.46	-1.8334	0.904407	-2.02719	0.0426435	0.391298
ENSG00000121621	KIF18A	460.459	-2.17143	1.07137	-2.02678	0.0426853	0.391413
ENSG00000183255	PTTG1IP	1927.38	0.662929	0.327234	2.02586	0.0427795	0.39173
ENSG00000125257	ABCC4	56.6099	2.91681	1.44007	2.02547	0.0428192	0.39173
ENSG00000155729	KCTD18	578.829	-1.65711	0.818244	-2.0252	0.0428465	0.39173
ENSG00000187764	SEMA4D	1674.23	1.20508	0.595058	2.02515	0.0428521	0.39173
ENSG00000100902		4341.01	-0.550362	0.271782	-2.02501	0.0428661	0.39173
ENSG00000122884	P4HA1	3952.58	0.727294	0.359236	2.02456	0.0429127	0.391889
ENSG00000164010	ERMAP	125.819	2.65844	1.31346	2.02399	0.0429715	0.392159
ENSG00000198799	LRIG2	576.416	2.11381	1.04494	2.02291	0.0430827	0.392695
ENSG00000059573	ALDH18A1	1428.09	-1.08639	0.537061	-2.02285	0.0430889	0.392695
ENSG00000184014	DENND5A	3081.22	0.785439	0.388598	2.02121	0.0432578	0.393348
ENSG00000256646	PSMA2	412.799	-3.51494	1.73954	-2.02062	0.0433194	0.393348
ENSG00000101343	CRNKL1	2185.74	0.999	0.49441	2.02059	0.0433222	0.393348
ENSG00000177542	SLC25A22	351.978	-4.96766	2.45877	-2.02039	0.0433434	0.393348
ENSG00000174944	P2RY14	489.834	2.94285	1.4572	2.01952	0.0434331	0.393348
ENSG00000156853	ZNF689	757.027	-4.24605	2.10252	-2.01951	0.0434346	0.393348
ENSG00000099290		2447.71	-1.62259	0.803552	-2.01927	0.0434593	0.393348
ENSG00000084207	GSTP1	4375.14	-0.607145	0.300688	-2.01919	0.0434677	0.393348
ENSG00000128340	RAC2	4793.65	-0.642613	0.318315	-2.01879	0.0435087	0.393348
ENSG00000161914	ZNF653	199.526	3.09405	1.53266	2.01875	0.0435137	0.393348
ENSG00000126266	FFAR1	157	2.59736	1.28664	2.01872	0.0435168	0.393348
ENSG00000166170	BAG5	2096.91	1.1217	0.555715	2.01848	0.0435415	0.393348
ENSG00000155660	PDIA4	2221.78	-1.38453	0.685932	-2.01847	0.0435422	0.393348
ENSG00000109689	STIM2	2761.57	0.844122	0.41831	2.01793	0.0435981	0.393587
ENSG00000171208	NETO2	1584.65	1.36731	0.678043	2.01655	0.0437422	0.394623
ENSG00000205236		163.558	2.8486	1.41311	2.01584	0.0438168	0.39485
ENSG00000087206	UIMC1	1733.01	1.42361	0.706244	2.01575	0.0438264	0.39485
ENSG00000135002		1128.19	1.0368	0.514535	2.01503	0.043902	0.395266
ENSG00000166337		5375.42	-0.564852	0.280449	-2.0141	0.0439992	0.395874
ENSG00000106991	ENG	159.121	4.46269	2.21635	2.01353	0.0440585	0.396142
ENSG00000135439	AGAP2	176.231	2.40831	1.19642	2.01294	0.0441213	0.39644
ENSG00000162654	NA	2934.74	-0.923166	0.458681	-2.01265	0.044151	0.396441
ENSG00000259884	NA	185.699	-2.15914	1.07295	-2.01235	0.0441834	0.396467
ENSG00000198586		2391.58	-0.827104	0.41122	-2.01135	0.044289	0.397149
ENSG00000148187	MRRF	1972.83	0.871807	0.433691	2.0102	0.0444096	0.397748
ENSG00000115318	LOXL3	66.1001	-2.48161	1.23471	-2.00988	0.0444441	0.397748
ENSG00000198373		2028.52	1.71783	0.854711	2.00984	0.0444478	0.397748
ENSG00000147535	PLPP5	3601.08	-0.614908	0.306018	-2.00938	0.0444965	0.397748
ENSG00000171862	PTEN	1660.48	-0.807018	0.401704	-2.00899	0.0445383	0.397748
ENSG00000172081	MOB3A	18790	0.316567	0.157609	2.00855	0.0445845	0.397748
ENSG00000162819	BROX	561.087	-1.07473	0.535098	-2.00847	0.0445938	0.397748
ENSG00000075275	CELSR1	730.127	2.36628	1.17827	2.00827	0.0446144	0.397748
ENSG00000131400	NAPSA	320.305	-1.70678	0.849978	-2.00803	0.0446399	0.397748
ENSG00000189043	NDUFA4	5673.49	-0.416402	0.207381	-2.00791	0.0446528	0.397748
ENSG00000136490	LIMD2	13244.5	-0.36342	0.181037	-2.00743	0.0447038	0.397938
ENSG00000158710	TAGLN2	140449	-0.286999	0.143023	-2.00665	0.0447865	0.39832
ENSG00000259007	NA	92.9062	-3.8669	1.92738	-2.0063	0.0448242	0.39832
ENSG00000178449	NA	1878.11	-0.703666	0.350831	-2.00571	0.0448869	0.39832
ENSG00000027847	B4GALT7	887.15	1.3999	0.697993	2.0056	0.0448986	0.39832
ENSG00000099251	NA	304.671	-1.58866	0.792166	-2.00546	0.0449137	0.39832
ENSG00000226259	NA	134.834	-3.57747	1.78396	-2.00535	0.0449251	0.39832
ENSG00000236833	NA	137.718	4.66478	2.32694	2.00469	0.0449967	0.398619
ENSG00000095383	TBC1D2	132.094	6.27942	3.13278	2.00442	0.045025	0.398619
ENSG00000198242	NA	43146	-0.20007	0.0998289	-2.00413	0.0450564	0.398619
ENSG00000159176	CSRP1	1222.88	2.02032	1.00818	2.00393	0.0450778	0.398619
ENSG00000268362	NA	116.642	2.4605	1.22815	2.00343	0.0451311	0.398827
ENSG00000146859	NA	1391.11	-1.14306	0.57081	-2.00253	0.0452281	0.399207
ENSG00000277149		613.049	-2.44297	1.22007	-2.00233	0.0452496	0.399207
ENSG00000211895		12976.9	-0.397644	0.198613	-2.00211	0.0452731	0.399207
ENSG00000253738	NA	1369.99	-1.09618	0.547608	-2.00177	0.0453096	0.399207
ENSG00000179627	ZBTB42	104.393	4.58879	2.29251	2.00164	0.0453232	0.399207
ENSG00000139517	LNX2	330.967	2.07816	1.03865	2.00084	0.0454096	0.399706
ENSG00000162772	ATF3	1245.29	1.21916	0.609444	2.00044	0.0454526	0.399822
ENSG00000090020	SLC9A1	1752.54	1.00958	0.504751	2.00014	0.0454847	0.399841
ENSG00000198176	TFDP1	1152.08	1.76669	0.883713	1.99916	0.0455907	0.400276
ENSG00000147889	CDKN2B	278.091	-1.76883	0.884797	-1.99913	0.0455939	0.400276
ENSG00000175984	DENND2C	192.731	2.4516	1.22656	1.99876	0.0456338	0.400319
ENSG00000100612	DHRS7	3060.25	-0.743362	0.372029	-1.99813	0.0457026	0.400319
ENSG00000119778	ATAD2B	2289.3	-1.84758	0.924662	-1.99811	0.0457047	0.400319
ENSG00000147457	CHMP7	2945.47	0.779153	0.390002	1.99782	0.0457363	0.400319
ENSG00000136271	DDX56	4514.4	-0.675958	0.338366	-1.99771	0.0457482	0.400319
ENSG00000260101	NA	108.72	-5.84559	2.9273	-1.99692	0.0458341	0.400809
ENSG00000111445	RFC5	600.132	-1.8125	0.907777	-1.99664	0.0458647	0.400815
ENSG00000160445	ZER1	1454.91	-2.48163	1.24418	-1.99459	0.0460873	0.402311
ENSG00000185986	NA	240.919	3.27745	1.64372	1.99392	0.0461603	0.402311
ENSG00000165637	VDAC2	7665.72	0.583315	0.292611	1.99349	0.0462083	0.402311
ENSG00000164062	APEH	1022.33	1.64714	0.82628	1.99344	0.0462136	0.402311
ENSG00000138190	EXOC6	443.705	2.28359	1.14569	1.99321	0.0462388	0.402311
ENSG00000273344	NA	689.282	-1.80557	0.905895	-1.99313	0.0462467	0.402311
ENSG00000241764	NA	72.7027	5.28754	2.65376	1.99247	0.0463195	0.402311
ENSG00000144445	KANSL1L	94.9795	2.62014	1.31505	1.99242	0.0463246	0.402311
ENSG00000160392	C19orf47	129.412	-2.12768	1.06806	-1.99211	0.0463595	0.402311
ENSG00000102858	MGRN1	672.01	-1.53703	0.771646	-1.99188	0.0463842	0.402311
ENSG00000185650	ZFP36L1	10062.8	-0.326709	0.16404	-1.99164	0.0464105	0.402311
ENSG00000135372	NAT10	2395.11	1.1474	0.576132	1.99156	0.0464193	0.402311
ENSG00000141367	NA	3225.56	0.556251	0.279335	1.99134	0.0464431	0.402311
ENSG00000255302	NA	2398.17	-0.964347	0.484329	-1.9911	0.0464702	0.402311
ENSG00000110031	LPXN	29308.4	-0.417947	0.209926	-1.99092	0.0464897	0.402311
ENSG00000274561	NA	48.5907	4.07559	2.04734	1.99068	0.0465164	0.402311
ENSG00000272688	NA	114.705	4.28656	2.15458	1.98951	0.046645	0.402884
ENSG00000104825	NFKBIB	2237.91	-0.887102	0.445926	-1.98935	0.046663	0.402884
ENSG00000096384	Hsp90ab1	68242.8	0.338139	0.169983	1.98926	0.0466728	0.402884
ENSG00000090971	NA	166.031	4.14323	2.08423	1.9879	0.0468227	0.403295
ENSG00000214941	ZSWIM7	834.614	-1.59515	0.802462	-1.98782	0.0468316	0.403295
ENSG00000125870	SNRPB2	2628.91	-0.657619	0.330837	-1.98774	0.0468401	0.403295
ENSG00000171488	LRRC8C	850.695	-3.30639	1.66339	-1.98774	0.0468408	0.403295
ENSG00000161791	FMNL3	1268.35	-1.33146	0.66997	-1.98735	0.0468841	0.403408
ENSG00000241468		1377.43	-0.710382	0.35754	-1.98686	0.0469379	0.403445
ENSG00000067225		12714.8	-0.309866	0.155965	-1.98676	0.0469486	0.403445
ENSG00000243660	ZNF487	614.337	1.40141	0.705744	1.98571	0.0470652	0.404187
ENSG00000141905	NFIC	133.776	-3.07302	1.54843	-1.98461	0.0471884	0.404222
ENSG00000138621	PPCDC	134.434	-5.03186	2.53565	-1.98445	0.0472057	0.404222
ENSG00000176225	RTTN	402.038	2.00914	1.01248	1.98437	0.0472145	0.404222
ENSG00000167114	SLC27A4	305.411	2.92911	1.47614	1.9843	0.0472221	0.404222
ENSG00000278882	NA	182.641	-2.62825	1.32453	-1.98429	0.0472235	0.404222
ENSG00000105835	NAMPT	8105.8	0.80028	0.403357	1.98405	0.0472502	0.404222
ENSG00000198520	C1orf228	331.898	2.75678	1.39025	1.98294	0.0473743	0.404783
ENSG00000071054	MAP4K4	10093.6	-0.45066	0.227271	-1.98292	0.0473762	0.404783
ENSG00000256525	POLG2	718.659	-1.32269	0.667482	-1.98162	0.0475219	0.405769
ENSG00000143507	DUSP10	10071.4	0.366715	0.185108	1.98109	0.0475813	0.406017
ENSG00000101400	SNTA1	704.724	2.63367	1.32981	1.98049	0.047649	0.406336
ENSG00000163904	SENP2	1550.91	1.16985	0.590861	1.97991	0.0477138	0.406629
ENSG00000173456	RNF26	535.596	3.04267	1.53727	1.97927	0.0477861	0.406987
ENSG00000075624	ACTB	265835	-0.233525	0.118017	-1.97873	0.0478461	0.407
ENSG00000211662		643.74	-1.226	0.619626	-1.97862	0.0478593	0.407
ENSG00000239569	NA	780.7	-0.898781	0.454287	-1.97844	0.0478788	0.407
ENSG00000196843	ARID5A	32475.7	0.299713	0.151561	1.97751	0.0479845	0.40764
ENSG00000117280	RAB29	7008.86	-0.387048	0.195816	-1.97659	0.0480881	0.408261
ENSG00000144749	LRIG1	964.109	2.87397	1.45537	1.97473	0.0482986	0.409789
ENSG00000234420	NA	1154.31	-1.51922	0.769542	-1.97419	0.0483607	0.410056
ENSG00000117395	EBNA1BP2	3420.93	-0.934516	0.473621	-1.97313	0.0484809	0.410815
ENSG00000068976	PYGM	137.942	2.28056	1.15598	1.97283	0.0485148	0.410842
ENSG00000167470	MIDN	2442.93	0.747461	0.378964	1.97238	0.0485664	0.41102
ENSG00000125952	MAX	6245.12	0.603013	0.305858	1.97154	0.0486617	0.411566
ENSG00000032444	PNPLA6	364.666	1.56905	0.796194	1.97069	0.0487596	0.412058
ENSG00000198711	NA	97.2031	4.47824	2.27265	1.9705	0.0487814	0.412058
ENSG00000134744	ZCCHC11	4084.65	-0.543133	0.275684	-1.97013	0.0488239	0.412157
ENSG00000141968	VAV1	1491.58	1.44506	0.733709	1.96953	0.0488927	0.41227
ENSG00000171861	MRM3	1912.88	-1.9101	0.969852	-1.96947	0.0488988	0.41227
ENSG00000126775	ATG14	550.496	-1.68682	0.856675	-1.96903	0.0489494	0.412437
ENSG00000223725	NA	42.5779	4.24712	2.15907	1.9671	0.0491713	0.413864
ENSG00000161835	GRASP	11122.7	0.503647	0.256113	1.9665	0.0492404	0.413864
ENSG00000072694	FCGR2B	1031.28	-2.30556	1.17248	-1.96639	0.0492534	0.413864
ENSG00000110514	MADD	1695.61	2.00261	1.01845	1.96633	0.0492609	0.413864
ENSG00000136935	GOLGA1	559.731	2.37617	1.20856	1.96612	0.0492846	0.413864
ENSG00000204592	HLA-E	84014.8	-0.264521	0.134551	-1.96595	0.0493041	0.413864
ENSG00000183785	TUBA8	65.9287	6.39402	3.25436	1.96475	0.0494427	0.414517
ENSG00000254870	NA	195.511	-2.57947	1.31288	-1.96475	0.0494438	0.414517
ENSG00000106554		1534.86	1.21048	0.616215	1.96439	0.0494852	0.414605
ENSG00000272434	NA	55.6344	-2.91492	1.48447	-1.96361	0.0495753	0.414876
ENSG00000156030	ELMSAN1	1805.42	-0.793177	0.403946	-1.96357	0.0495795	0.414876
ENSG00000179630		264.929	-2.58282	1.31588	-1.9628	0.0496693	0.415368
ENSG00000174749	FAM241A	1693.16	0.747935	0.381287	1.9616	0.0498086	0.415746
ENSG00000206337	NA	5052.52	-0.631327	0.321875	-1.9614	0.0498321	0.415746
ENSG00000231784	NA	56.5456	5.27908	2.69152	1.96137	0.0498356	0.415746
ENSG00000219665	NA	559.893	-1.40536	0.716528	-1.96135	0.0498386	0.415746
ENSG00000149257	SERPINH1	136.629	2.49472	1.27218	1.96099	0.0498806	0.415837
ENSG00000213638	NA	368.663	4.30869	2.19823	1.96007	0.0499873	0.416467
ENSG00000177084		586.87	1.56764	0.799948	1.95968	0.0500335	0.416593
ENSG00000171150	SOCS5	835.652	1.81892	0.928637	1.9587	0.0501483	0.41729
ENSG00000268403	NA	210.024	4.99821	2.55391	1.95708	0.0503377	0.418533
ENSG00000243238		1013.5	-0.930217	0.475355	-1.95689	0.0503602	0.418533
ENSG00000173960	UBXN2A	1264.65	-0.709162	0.362519	-1.9562	0.0504412	0.418946
ENSG00000164241	C5orf63	100.39	3.14786	1.61019	1.95496	0.0505874	0.4199
ENSG00000198642	KLHL9	385.568	1.82713	0.93505	1.95405	0.0506958	0.420405
ENSG00000092094	OSGEP	2529.38	-0.600711	0.307482	-1.95364	0.0507433	0.420405
ENSG00000246922	UBAP1L	349.935	-3.05686	1.56472	-1.95362	0.0507467	0.420405
ENSG00000147894	C9orf72	2986.47	0.572709	0.293187	1.95339	0.0507737	0.420405
ENSG00000141682	NA	13537.9	0.313042	0.160285	1.95303	0.0508166	0.4205
ENSG00000161677	JOSD2	78.5571	4.30258	2.20407	1.9521	0.0509258	0.421143
ENSG00000186174	BCL9L	84.5193	4.31374	2.21028	1.95167	0.0509777	0.421243
ENSG00000265692	NA	170.756	1.70715	0.874798	1.95147	0.0510007	0.421243
ENSG00000134419	RPS15A	14400	-0.276417	0.14172	-1.95045	0.051123	0.42185
ENSG00000085999	RAD54L	61.226	-5.34995	2.74322	-1.95024	0.0511472	0.42185
ENSG00000176087	NA	2087.74	-0.826324	0.423826	-1.94968	0.0512148	0.42185
ENSG00000213614	HEXA	3251.57	-0.872812	0.447711	-1.9495	0.0512357	0.42185
ENSG00000101654	RNMT	3540.23	0.661499	0.33933	1.94943	0.0512443	0.42185
ENSG00000092529	CAPN3	84.3219	4.23113	2.17109	1.94885	0.0513132	0.42185
ENSG00000244116		430.899	-2.02632	1.0398	-1.94876	0.0513241	0.42185
ENSG00000069345	DNAJA2	5313.97	-0.675803	0.346789	-1.94874	0.0513261	0.42185
ENSG00000104823	ECH1	3396	-0.93697	0.481007	-1.94793	0.0514228	0.422386
ENSG00000114302	PRKAR2A	1786.42	1.62469	0.834446	1.94702	0.051532	0.423023
ENSG00000197912	SPG7	2156.75	1.66834	0.857405	1.9458	0.0516792	0.423972
ENSG00000099917		2832.75	0.889458	0.457259	1.94519	0.0517516	0.424306
ENSG00000092199	HNRNPC	38025.8	0.222456	0.114382	1.94485	0.0517927	0.424384
ENSG00000164008	C1orf50	789.897	1.06673	0.548808	1.94372	0.0519295	0.42445
ENSG00000231856	NA	175.045	2.22676	1.1457	1.94359	0.0519453	0.42445
ENSG00000132207		1032.81	1.53394	0.789248	1.94354	0.0519506	0.42445
ENSG00000105656	ELL	2078.05	1.18228	0.608367	1.94336	0.0519723	0.42445
ENSG00000256053	APOPT1	1193.89	-1.21554	0.625557	-1.94312	0.0520012	0.42445
ENSG00000062725	APPBP2	1390.83	1.50742	0.77589	1.94283	0.0520368	0.42445
ENSG00000102524	TNFSF13B	125.721	-2.0677	1.06432	-1.94274	0.0520475	0.42445
ENSG00000255198	NA	942.536	-0.965268	0.496944	-1.94241	0.0520879	0.42445
ENSG00000121690	DEPDC7	51.359	6.49371	3.34343	1.94223	0.0521094	0.42445
ENSG00000104856	RELB	11301.4	-0.36687	0.188924	-1.94189	0.0521501	0.42445
ENSG00000105793	GTPBP10	590.708	-1.05035	0.540891	-1.94188	0.0521512	0.42445
ENSG00000184916	JAG2	193.173	5.88988	3.03349	1.94162	0.0521835	0.42445
ENSG00000090061	CCNK	919.3	-1.05336	0.542586	-1.94138	0.0522128	0.42445
ENSG00000064419	TNPO3	2373.1	1.59049	0.819678	1.94039	0.0523326	0.425167
ENSG00000272277	NA	60.5389	-3.87219	1.99602	-1.93995	0.0523853	0.425282
ENSG00000221983		11097.2	-0.37943	0.195608	-1.93975	0.0524103	0.425282
ENSG00000162636	FAM102B	432.857	2.05275	1.05843	1.93943	0.0524496	0.425343
ENSG00000228434	NA	211.842	-2.74696	1.41658	-1.93915	0.0524827	0.425346
ENSG00000080819	CPOX	157.198	3.85879	1.9902	1.9389	0.0525135	0.425346
ENSG00000167578		2110.82	-1.80223	0.929814	-1.93827	0.0525904	0.425706
ENSG00000205352	PRR13	9878.15	-0.430828	0.222304	-1.93801	0.0526216	0.425706
ENSG00000259753		63.0436	6.11888	3.15772	1.93775	0.0526532	0.425706
ENSG00000102908	NFAT5	3517.75	-0.600889	0.310188	-1.93718	0.0527238	0.42602
ENSG00000198026	ZNF335	3326.27	0.849713	0.438712	1.93684	0.0527654	0.426099
ENSG00000100934	SEC23A	1294.48	1.15	0.594018	1.93596	0.0528723	0.426543
ENSG00000137818		38934.1	-0.254113	0.13127	-1.9358	0.0528923	0.426543
ENSG00000148229	POLE3	7252.38	-0.548373	0.283328	-1.93547	0.0529325	0.426543
ENSG00000134146	DPH6	122.518	2.5771	1.33179	1.93507	0.052982	0.426543
ENSG00000168411	RFWD3	1356.86	-1.24272	0.642375	-1.93458	0.0530423	0.426543
ENSG00000272489	NA	128.575	3.93551	2.03431	1.93457	0.0530428	0.426543
ENSG00000108559	NUP88	5938.25	-0.541495	0.279931	-1.93438	0.053066	0.426543
ENSG00000163870	TPRA1	880.143	1.8573	0.960224	1.93424	0.0530835	0.426543
ENSG00000104635	SLC39A14	892.985	3.09689	1.60129	1.934	0.0531135	0.426543
ENSG00000227345	PARG	502.223	1.06212	0.549244	1.93379	0.0531388	0.426543
ENSG00000198513	ATL1	83.2526	2.16873	1.12219	1.93259	0.0532869	0.427348
ENSG00000171551		326.557	-3.94605	2.04198	-1.93246	0.0533028	0.427348
ENSG00000108561	C1QBP	5732.63	-0.501185	0.259479	-1.9315	0.0534207	0.427863
ENSG00000165244	ZNF367	321.349	2.91082	1.50709	1.93142	0.053431	0.427863
ENSG00000150977	RILPL2	11644.1	0.474749	0.245957	1.93022	0.0535801	0.42805
ENSG00000183336		587.611	-1.25828	0.651971	-1.92996	0.0536116	0.42805
ENSG00000130349		282.595	-2.22023	1.15053	-1.92975	0.0536383	0.42805
ENSG00000087237	CETP	348.521	-1.44149	0.747052	-1.92957	0.0536598	0.42805
ENSG00000186532	SMYD4	866.961	-0.878603	0.455343	-1.92954	0.0536637	0.42805
ENSG00000064547	LPAR2	2224.78	1.02244	0.529926	1.92939	0.0536822	0.42805
ENSG00000173486		1623.19	-0.74525	0.386274	-1.92933	0.0536901	0.42805
ENSG00000167930		2025.72	-0.583853	0.302645	-1.92917	0.05371	0.42805
ENSG00000170464	DNAJC18	457.094	-1.90856	0.989515	-1.92879	0.0537574	0.428174
ENSG00000268355	NA	297.665	2.85568	1.48121	1.92794	0.0538626	0.428708
ENSG00000142178		339.987	2.19318	1.13775	1.92765	0.0538981	0.428708
ENSG00000111875	ASF1A	743.826	-2.67306	1.38682	-1.92748	0.0539204	0.428708
ENSG00000173915	USMG5	2246.39	-0.75227	0.390383	-1.92701	0.0539788	0.428917
ENSG00000180822	PSMG4	402.659	-1.622	0.842151	-1.92602	0.0541018	0.429552
ENSG00000135905	DOCK10	635.611	2.1243	1.10304	1.92585	0.0541228	0.429552
ENSG00000148291	SURF2	1151.07	-1.01332	0.526262	-1.92551	0.0541653	0.429635
ENSG00000171223	JUNB	115004	0.364089	0.189168	1.92468	0.0542691	0.429919
ENSG00000113273	ARSB	684.22	-2.52914	1.31424	-1.92442	0.054302	0.429919
ENSG00000153234	NR4A2	44033.2	0.394795	0.20518	1.92414	0.0543368	0.429919
ENSG00000161980		528.884	-1.38036	0.717503	-1.92385	0.054374	0.429919
ENSG00000204120	GIGYF2	1365.6	0.98644	0.512784	1.92369	0.0543931	0.429919
ENSG00000130856	ZNF236	809.797	2.32575	1.20912	1.92351	0.0544155	0.429919
ENSG00000175193	PARL	1895	-0.742641	0.386102	-1.92343	0.0544258	0.429919
ENSG00000197461	PDGFA	236.953	-1.61251	0.838518	-1.92305	0.0544735	0.430042
ENSG00000024048	UBR2	1286.94	1.12534	0.58535	1.92251	0.0545418	0.430159
ENSG00000167770	OTUB1	11680.3	-0.462642	0.240677	-1.92225	0.0545739	0.430159
ENSG00000171723	GPHN	397.325	2.78893	1.45093	1.92217	0.0545847	0.430159
ENSG00000110090	CPT1A	279.387	1.81048	0.942067	1.92182	0.0546286	0.430253
ENSG00000227627	NA	70.0621	3.55543	1.85036	1.92148	0.0546708	0.430332
ENSG00000011376	LARS2	347.842	-3.50292	1.82415	-1.9203	0.0548194	0.430792
ENSG00000145781	COMMD10	890.411	-1.80919	0.942148	-1.92028	0.0548219	0.430792
ENSG00000211976		192.79	3.32686	1.73251	1.92025	0.0548258	0.430792
ENSG00000264112	NA	237.976	-1.75407	0.913771	-1.91959	0.0549093	0.431106
ENSG00000263956	NA	976.873	-1.88591	0.982538	-1.91943	0.05493	0.431106
ENSG00000265688	NA	75.919	-3.07537	1.6029	-1.91863	0.0550316	0.431445
ENSG00000120265		6140.61	-0.501684	0.261487	-1.91858	0.0550377	0.431445
ENSG00000043143	JADE2	2193.03	1.07025	0.557992	1.91804	0.0551059	0.431728
ENSG00000138078	PREPL	624.452	-1.93326	1.00837	-1.91722	0.0552105	0.432294
ENSG00000198589	LRBA	1032.57	1.34529	0.701847	1.91679	0.0552646	0.432465
ENSG00000184277	TM2D3	2577.33	-0.566808	0.295768	-1.9164	0.0553148	0.432491
ENSG00000229502	NA	371.905	1.58907	0.829259	1.91626	0.0553325	0.432491
ENSG00000233554	NA	100.024	-4.06649	2.12281	-1.91562	0.055414	0.432875
ENSG00000072849	DERL2	3301.35	0.744039	0.388486	1.91523	0.0554638	0.433012
ENSG00000101363	MANBAL	1075.21	-1.38089	0.721511	-1.91388	0.0556352	0.434097
ENSG00000109736	MFSD10	4836.65	0.392404	0.205068	1.91353	0.0556803	0.434168
ENSG00000101367	MAPRE1	7259.93	0.68883	0.360021	1.9133	0.0557091	0.434168
ENSG00000274425	NA	72.2762	-3.15658	1.65044	-1.91257	0.0558026	0.434644
ENSG00000085465	OVGP1	183.85	3.76251	1.96789	1.91195	0.0558823	0.434872
ENSG00000240230	COX19	1983.89	-0.795399	0.416039	-1.91184	0.0558967	0.434872
ENSG00000145029		626.267	-1.95967	1.02535	-1.91122	0.0559758	0.434974
ENSG00000065534	MYLK	175.689	-2.20589	1.15432	-1.91099	0.0560053	0.434974
ENSG00000244257	NA	315.945	2.73376	1.43072	1.91076	0.0560354	0.434974
ENSG00000054116	TRAPPC3	2823.43	-0.572364	0.299553	-1.91073	0.0560398	0.434974
ENSG00000091542	ALKBH5	7233.4	0.480551	0.251602	1.90997	0.056137	0.43533
ENSG00000274049		63.5192	-5.06705	2.65309	-1.90987	0.0561506	0.43533
ENSG00000270165	NA	53.0628	-2.70936	1.41893	-1.90945	0.0562046	0.435435
ENSG00000139343		1515.65	-0.68024	0.356434	-1.90846	0.0563317	0.435435
ENSG00000132623	ANKEF1	280.716	4.06776	2.13149	1.90841	0.0563383	0.435435
ENSG00000162104	NA	61.4935	2.71427	1.42227	1.9084	0.0563393	0.435435
ENSG00000165280	VCP	22078.1	0.511158	0.267851	1.90836	0.0563441	0.435435
ENSG00000112167	SAYSD1	511.52	2.01685	1.05731	1.90753	0.0564518	0.435435
ENSG00000129636	ITFG1	763.124	1.57256	0.824411	1.9075	0.0564561	0.435435
ENSG00000270696	NA	62.1044	4.45161	2.33375	1.9075	0.0564565	0.435435
ENSG00000274292	NA	208.692	-1.99068	1.04384	-1.90708	0.0565102	0.435435
ENSG00000235109	ZSCAN31	225.221	4.12784	2.16451	1.90705	0.0565135	0.435435
ENSG00000125445	MRPS7	4064.37	0.646925	0.339239	1.90699	0.0565217	0.435435
ENSG00000090238	YPEL	4450.91	-0.5983	0.313788	-1.9067	0.0565595	0.435475
ENSG00000225964	NA	44.9587	-3.90253	2.04726	-1.90621	0.0566224	0.435518
ENSG00000189362	NEMP2	181.043	3.22407	1.6914	1.90616	0.0566301	0.435518
ENSG00000026025	VIM	44908.5	-0.357487	0.187657	-1.905	0.0567798	0.435899
ENSG00000177096	NA	65.5038	3.9206	2.05826	1.90481	0.0568045	0.435899
ENSG00000272398	CD24	2005.51	0.746664	0.392018	1.90467	0.0568236	0.435899
ENSG00000186501	TMEM222	2305.75	-1.01579	0.53342	-1.9043	0.0568713	0.435899
ENSG00000126246	IGFLR1	1094.88	-1.00745	0.52904	-1.90429	0.0568719	0.435899
ENSG00000186395	KRT10	3250.51	-0.524185	0.275268	-1.90427	0.0568748	0.435899
ENSG00000139636	LMBR1L	4700.28	-0.492732	0.258857	-1.90349	0.0569761	0.436146
ENSG00000116030	SUMO1	6218.34	-0.366231	0.192432	-1.90317	0.0570187	0.436146
ENSG00000255423	NA	542.509	-2.83915	1.49188	-1.90307	0.0570319	0.436146
ENSG00000174231	PRPF8	5804.51	0.582242	0.305956	1.90303	0.0570372	0.436146
ENSG00000117450	PRDX1	17083.5	-0.339443	0.178436	-1.90232	0.0571292	0.436454
ENSG00000146197	SCUBE3	57.6663	2.61916	1.37706	1.902	0.0571712	0.436454
ENSG00000163785	RYK	1073.17	1.47842	0.77731	1.90197	0.0571752	0.436454
ENSG00000169567		9754.17	-0.430929	0.226736	-1.90058	0.0573577	0.437597
ENSG00000133606	MKRN1	6093.88	0.681022	0.358399	1.90018	0.0574094	0.437727
ENSG00000143774		19779.7	-0.467492	0.246069	-1.89984	0.0574541	0.437727
ENSG00000166126	AMN	846.428	2.50527	1.31877	1.8997	0.0574727	0.437727
ENSG00000175906	ARL4D	1720.53	0.899365	0.473726	1.89849	0.0576314	0.438686
ENSG00000102910	LONP2	1598.85	-0.9124	0.480741	-1.8979	0.057709	0.438812
ENSG00000228506	NA	86.2486	5.05916	2.66597	1.89768	0.057738	0.438812
ENSG00000247774	NA	926.772	-1.52378	0.803043	-1.8975	0.0577618	0.438812
ENSG00000118418	HMGN3	1465.46	-0.813801	0.42891	-1.89737	0.0577789	0.438812
ENSG00000121064	SCPEP1	1543.48	1.28933	0.679769	1.89672	0.0578652	0.439138
ENSG00000006756		136.057	1.96545	1.03633	1.89655	0.0578879	0.439138
ENSG00000204370	SDHD	4433.77	-0.742684	0.391648	-1.8963	0.0579201	0.439138
ENSG00000081019	RSBN1	3016.43	-0.677524	0.357376	-1.89583	0.0579826	0.439362
ENSG00000261879	NA	73.8021	3.01061	1.5886	1.89513	0.0580752	0.439682
ENSG00000154642	C21orf91	1580.43	0.668504	0.352793	1.89489	0.0581068	0.439682
ENSG00000143393	PI4KB	3092.24	0.479777	0.253212	1.89477	0.0581233	0.439682
ENSG00000176946	THAP4	1446.96	2.20617	1.16467	1.89425	0.0581918	0.439952
ENSG00000133393	FOPNL	728.889	-1.66299	0.878098	-1.89385	0.0582448	0.440105
ENSG00000273045	C2orf15	156.28	2.07664	1.09709	1.89286	0.0583762	0.440788
ENSG00000168067		1232.82	2.19539	1.16006	1.89248	0.0584264	0.440788
ENSG00000147789	ZNF7	1201.23	-1.49537	0.790188	-1.89243	0.058434	0.440788
ENSG00000230989		2448.32	-0.626949	0.331417	-1.89173	0.0585276	0.441246
ENSG00000159753	CARMIL2	1018.27	2.2056	1.16641	1.89093	0.0586338	0.441743
ENSG00000198715	GLMP	200.997	2.17257	1.14906	1.89074	0.0586595	0.441743
ENSG00000129472	RAB2B	729.239	0.970544	0.513744	1.88916	0.0588708	0.442675
ENSG00000172349	IL16	10596.1	0.504422	0.267056	1.88883	0.0589151	0.442675
ENSG00000261832	CLN3	52.6715	-6.21559	3.29074	-1.88881	0.0589167	0.442675
ENSG00000118900	UBN1	2135.46	0.724778	0.383839	1.88824	0.0589941	0.442675
ENSG00000123179	EBPL	236.47	-1.99182	1.0549	-1.88816	0.059005	0.442675
ENSG00000175471	MCTP1	59.2825	5.47594	2.90035	1.88802	0.0590226	0.442675
ENSG00000132388	UBE2G1	4446.21	0.796304	0.421779	1.88797	0.0590305	0.442675
ENSG00000211668		1171.03	-1.091	0.57791	-1.88784	0.0590476	0.442675
ENSG00000130119	GNL3L	1075.91	1.54857	0.820393	1.88759	0.0590808	0.442676
ENSG00000196562	SULF2	148.477	3.8875	2.06034	1.88683	0.0591836	0.442997
ENSG00000174132	FAM174A	197.981	-4.54826	2.41059	-1.88678	0.0591898	0.442997
ENSG00000060237	WNK1	2226.26	-0.715036	0.379088	-1.8862	0.0592682	0.443244
ENSG00000161904	LEMD2	1709.49	-2.16742	1.14919	-1.88605	0.0592888	0.443244
ENSG00000276168	Metazoa_SRP	351.562	4.75471	2.52197	1.88532	0.0593869	0.443631
ENSG00000197134		224.89	1.98928	1.05523	1.88517	0.0594069	0.443631
ENSG00000103187	COTL1	12448.7	-0.436567	0.231889	-1.88265	0.0597473	0.445874
ENSG00000107175	CREB3	3536.1	1.64988	0.876477	1.8824	0.0597817	0.445874
ENSG00000185436	IFNLR1	1633.93	2.05904	1.09395	1.88221	0.0598071	0.445874
ENSG00000147231	CXorf57	211.21	2.42954	1.29134	1.88141	0.0599166	0.446396
ENSG00000167995	BEST1	2055.79	0.658777	0.350188	1.88121	0.0599438	0.446396
ENSG00000275395		52.1911	6.32064	3.36129	1.88042	0.0600504	0.446694
ENSG00000134461	ANKRD16	162.529	-3.11226	1.65528	-1.8802	0.0600806	0.446694
ENSG00000111913	RIPOR2	5897	-0.883958	0.470146	-1.88018	0.0600838	0.446694
ENSG00000175662	TOM1L2	563.705	-2.56842	1.36735	-1.8784	0.0603271	0.448192
ENSG00000183963	SMTN	121.569	2.49675	1.32941	1.8781	0.0603681	0.448192
ENSG00000110700		15462.5	-0.276967	0.147501	-1.87773	0.060418	0.448192
ENSG00000163736	PPBP	169.363	-5.28241	2.8132	-1.87772	0.0604191	0.448192
ENSG00000179218	CALR	9018.92	0.465351	0.247903	1.87715	0.0604974	0.448292
ENSG00000169609	C15orf40	1373.52	-1.10236	0.587256	-1.87714	0.0604995	0.448292
ENSG00000196498	NCOR2	1518.84	0.696281	0.371025	1.87664	0.0605671	0.448378
ENSG00000166002	SMCO4	84.2717	3.8104	2.03052	1.87656	0.0605781	0.448378
ENSG00000198832	SELENOM	969.394	-1.0901	0.580987	-1.87629	0.0606152	0.448405
ENSG00000090554	FLT3LG	313.932	-1.44739	0.772141	-1.87451	0.06086	0.449968
ENSG00000186469	GNG2	13612	0.404306	0.215762	1.87385	0.0609507	0.45039
ENSG00000177125	ZBTB34	309.615	-2.90622	1.55156	-1.8731	0.061055	0.450911
ENSG00000126391	FRMD8	4101.63	0.71152	0.380065	1.8721	0.0611924	0.451678
ENSG00000107742	SPOCK2	16753.6	-0.38439	0.205403	-1.87139	0.0612907	0.452154
ENSG00000273382	NA	144.578	2.7183	1.45279	1.87109	0.0613331	0.452218
ENSG00000175213	ZNF408	1012.87	-1.30315	0.696693	-1.87048	0.061417	0.452587
ENSG00000158234	FAIM	296.411	2.31317	1.23804	1.86842	0.0617039	0.454293
ENSG00000138413	IDH1	837.503	1.04245	0.557956	1.86833	0.0617162	0.454293
ENSG00000197016	ZNF470	342.68	1.62495	0.870159	1.86741	0.061844	0.454767
ENSG00000174021	GNG5	4998.51	-0.374621	0.200613	-1.86738	0.0618486	0.454767
ENSG00000086544	ITPKC	731.714	2.21983	1.18922	1.86663	0.0619537	0.455035
ENSG00000177337	NA	131.658	2.32743	1.24696	1.86648	0.0619749	0.455035
ENSG00000051128	HOMER3	237.803	2.65501	1.42254	1.86639	0.0619869	0.455035
ENSG00000133059	DSTYK	744.293	1.65967	0.889581	1.86568	0.0620868	0.455519
ENSG00000166313	APBB1	1052.04	2.24811	1.20557	1.86476	0.0622146	0.455841
ENSG00000124243	BCAS4	1218.17	-1.34884	0.72341	-1.86456	0.0622435	0.455841
ENSG00000116954	RRAGC	1306.71	-0.961525	0.515718	-1.86444	0.0622598	0.455841
ENSG00000188191	PRKAR1B	135.13	3.23099	1.73309	1.8643	0.0622793	0.455841
ENSG00000267163	NA	120.929	3.12085	1.67414	1.86415	0.0623009	0.455841
ENSG00000279933	NA	343.571	-1.49361	0.801681	-1.86309	0.062449	0.456191
ENSG00000169288	MRPL1	468.174	1.2401	0.665663	1.86295	0.0624698	0.456191
ENSG00000047932	GOPC	888.635	2.37716	1.27609	1.86285	0.0624836	0.456191
ENSG00000248008	NA	219.221	3.70774	1.99038	1.86283	0.0624859	0.456191
ENSG00000155229	MMS19	1394.29	-1.16646	0.626321	-1.86241	0.0625457	0.456191
ENSG00000139675	NA	277.527	1.53352	0.823428	1.86235	0.0625531	0.456191
ENSG00000104643	MTMR9	1567.85	-1.12963	0.607024	-1.86094	0.0627526	0.457397
ENSG00000148926	ADM	1316.17	2.48007	1.33301	1.8605	0.0628148	0.457602
ENSG00000256007	NA	52.748	-2.52641	1.35895	-1.85909	0.0630138	0.458802
ENSG00000265206	NA	311.163	-2.05539	1.10594	-1.8585	0.0630981	0.458845
ENSG00000185359	HGS	6722.29	0.467327	0.251463	1.85843	0.0631075	0.458845
ENSG00000131462	TUBG1	490.609	2.98711	1.60747	1.85827	0.0631305	0.458845
ENSG00000272426	NA	55.3707	-5.69235	3.06368	-1.85801	0.0631672	0.458845
ENSG00000125844	RRBP1	1439.74	1.78491	0.960741	1.85785	0.0631909	0.458845
ENSG00000135838	NPL	424.923	-2.16949	1.16809	-1.85729	0.0632705	0.459174
ENSG00000230013	NA	66.6918	-6.07643	3.27362	-1.85618	0.0634278	0.459995
ENSG00000143643	TTC13	697.621	-1.93303	1.0415	-1.85601	0.0634523	0.459995
ENSG00000087263	OGFOD1	2076.91	1.65433	0.891755	1.85514	0.0635759	0.460642
ENSG00000136867	SLC31A2	235.882	-2.73933	1.47726	-1.85434	0.0636907	0.461016
ENSG00000100003	NA	88.7515	4.93977	2.66443	1.85397	0.0637437	0.461016
ENSG00000144554		493.727	1.54329	0.832488	1.85382	0.0637645	0.461016
ENSG00000105229	PIAS4	397.12	2.94234	1.58719	1.85381	0.0637661	0.461016
ENSG00000184207	PGP	546.705	-2.45751	1.32582	-1.85358	0.0637996	0.461016
ENSG00000163428	LRRC58	1021.71	1.56031	0.841921	1.85327	0.063843	0.461036
ENSG00000169689	CENPX	620.888	-2.46936	1.33257	-1.85308	0.0638713	0.461036
ENSG00000068097		319.48	-2.58913	1.39747	-1.85272	0.0639229	0.461161
ENSG00000113240	CLK4	4396.69	0.520685	0.281152	1.85197	0.0640301	0.461685
ENSG00000187605	TET3	752.132	1.83508	0.991028	1.85169	0.0640696	0.461722
ENSG00000117597	DIEXF	674.373	-1.33862	0.723077	-1.85128	0.0641291	0.461902
ENSG00000122692	SMU1	5439.39	0.371876	0.200946	1.85063	0.064223	0.46233
ENSG00000069275	NUCKS1	654.198	-1.11003	0.600031	-1.84995	0.0643201	0.46275
ENSG00000198911	SREBF2	6813.44	0.439824	0.237785	1.84967	0.0643607	0.46275
ENSG00000134759	ELP2	3371.96	0.970781	0.52494	1.84932	0.064412	0.46275
ENSG00000122484	RPAP2	1847.92	-0.619212	0.334864	-1.84915	0.0644368	0.46275
ENSG00000072958	AP1M1	4836.09	-0.53495	0.289314	-1.84903	0.0644541	0.46275
ENSG00000119922	IFIT2	2211.74	-0.905331	0.489704	-1.84873	0.0644968	0.462809
ENSG00000174460	ZCCHC12	160.893	4.55165	2.463	1.84801	0.0646007	0.463306
ENSG00000231607	NA	708.619	-0.914641	0.495048	-1.84758	0.0646633	0.463507
ENSG00000108821	COL1A1	1173.16	-1.31616	0.712474	-1.8473	0.0647031	0.463544
ENSG00000134516	DOCK2	3759.92	0.825737	0.447193	1.84649	0.064821	0.464105
ENSG00000013619	MAMLD1	551.217	-2.80185	1.51756	-1.84629	0.0648507	0.464105
ENSG00000160294	MCM3AP	2037.68	1.5	0.812573	1.84599	0.0648938	0.464165
ENSG00000268093	NA	90.597	3.0275	1.6406	1.84536	0.0649854	0.464573
ENSG00000111670	GNPTAB	2891.17	0.905627	0.490959	1.84461	0.0650942	0.465102
ENSG00000179088	C12orf42	812.817	2.21695	1.20226	1.84399	0.0651846	0.465178
ENSG00000243943	ZNF512	454.734	1.85995	1.00866	1.84398	0.065186	0.465178
ENSG00000173928	SWSAP1	424.404	-2.20183	1.19416	-1.84382	0.0652089	0.465178
ENSG00000169230	PRELID1	5183.36	-0.50103	0.27179	-1.84344	0.0652643	0.46532
ENSG00000025039	RRAGD	88.313	4.96378	2.69333	1.84299	0.0653306	0.46532
ENSG00000172965	NA	344.147	1.77574	0.963766	1.84251	0.0654011	0.46532
ENSG00000182150		506.597	-2.47892	1.34557	-1.84229	0.0654332	0.46532
ENSG00000066336	SPI1	1007.44	-0.808295	0.438791	-1.8421	0.0654612	0.46532
ENSG00000175550	DRAP1	1759.15	-0.905488	0.491614	-1.84187	0.0654945	0.46532
ENSG00000213753	NA	1995.27	-0.654907	0.355582	-1.84179	0.0655055	0.46532
ENSG00000175463	TBC1D10C	5484.47	-0.532357	0.289044	-1.84178	0.0655067	0.46532
ENSG00000167113	COQ4	1124.3	-1.46864	0.797737	-1.84101	0.0656196	0.465875
ENSG00000135390	ATP5G2	3983.06	-0.607356	0.330055	-1.84017	0.0657439	0.46651
ENSG00000171045	TSNARE1	739.129	-1.64395	0.893661	-1.83957	0.0658321	0.466889
ENSG00000119950	MXI1	3497.78	-0.801526	0.435774	-1.83932	0.0658687	0.466901
ENSG00000129562	DAD1	4001.07	-0.706216	0.384008	-1.83907	0.0659052	0.466913
ENSG00000145050	MANF	1315.87	0.801317	0.435817	1.83865	0.065966	0.467096
ENSG00000130803	ZNF317	2663.46	0.779113	0.423885	1.83803	0.0660583	0.467503
ENSG00000124067	SLC12A4	212.565	3.18145	1.73175	1.83714	0.0661898	0.468186
ENSG00000121966	CXCR4	108666	0.236718	0.128912	1.83628	0.0663168	0.468837
ENSG00000169727	GPS1	1410.04	-1.80431	0.983144	-1.83525	0.0664688	0.46942
ENSG00000156050	FAM161B	368.64	2.00255	1.09136	1.83492	0.0665182	0.46942
ENSG00000147224	PRPS1	2461.53	0.688638	0.375365	1.83458	0.0665677	0.46942
ENSG00000099953	MMP11	167.816	-3.78083	2.06095	-1.83451	0.0665778	0.46942
ENSG00000197385	NA	44.9062	3.3066	1.8026	1.83436	0.0666012	0.46942
ENSG00000073605	GSDMB	121.651	1.92176	1.04768	1.8343	0.0666095	0.46942
ENSG00000149418	ST14	11405.8	0.436436	0.237992	1.83383	0.0666799	0.469669
ENSG00000182183	FAM159A	915.056	-1.87347	1.02195	-1.83324	0.0667673	0.470038
ENSG00000050426	LETMD1	421.884	1.97294	1.07675	1.83231	0.0669052	0.470747
ENSG00000135341	MAP3K7	1538.27	1.12817	0.615796	1.83205	0.0669447	0.470747
ENSG00000136244	IL6	3237.47	0.663169	0.362021	1.83185	0.0669735	0.470747
ENSG00000213533		903.377	1.18013	0.6445	1.83107	0.0670897	0.471254
ENSG00000240445	NA	124.807	2.84142	1.55209	1.8307	0.0671453	0.471254
ENSG00000149636	DSN1	525.828	-1.32808	0.725486	-1.8306	0.0671598	0.471254
ENSG00000160190	SLC37A1	2413.21	1.05682	0.577364	1.83043	0.0671863	0.471254
ENSG00000270344	NA	135.314	-3.21128	1.75485	-1.82994	0.0672586	0.471514
ENSG00000211625	NA	183.598	-2.76177	1.51009	-1.82888	0.0674183	0.472386
ENSG00000160888	IER2	43150.6	-0.283151	0.15491	-1.82784	0.0675734	0.473031
ENSG00000225697	SLC26A6	225.297	4.32655	2.36709	1.82779	0.0675809	0.473031
ENSG00000225828	FAM229A	165.52	3.12936	1.71272	1.82713	0.06768	0.473477
ENSG00000182518	FAM104B	183.486	-2.23938	1.2261	-1.82642	0.0677866	0.473867
ENSG00000106392	C1GALT1	1450.25	-1.21587	0.665758	-1.82629	0.0678065	0.473867
ENSG00000159346	ADIPOR1	7542.38	0.701628	0.384394	1.82529	0.067958	0.474459
ENSG00000166446	CDYL2	87.5346	4.79467	2.62684	1.82526	0.067962	0.474459
ENSG00000166669	ATF7IP2	1969.58	1.05176	0.576995	1.82282	0.068331	0.476787
ENSG00000105967	TFEC	295.18	2.24617	1.23251	1.82244	0.0683882	0.476937
ENSG00000108784	NAGLU	694.125	-2.48052	1.3614	-1.82204	0.0684495	0.477117
ENSG00000248333		2794.4	-0.521966	0.286609	-1.82118	0.0685794	0.477773
ENSG00000131469		12421	-0.272468	0.149681	-1.82032	0.0687101	0.478288
ENSG00000185361	TNFAIP8L1	702.896	-1.44037	0.791496	-1.81981	0.0687876	0.478288
ENSG00000177106	EPS8L2	180.136	3.08258	1.69414	1.81955	0.0688275	0.478288
ENSG00000170315	NA	74528	0.197254	0.108409	1.81954	0.0688294	0.478288
ENSG00000108666	C17orf75	407.775	-1.1628	0.639138	-1.81933	0.0688607	0.478288
ENSG00000154917	RAB6B	45.1901	6.02409	3.31123	1.81929	0.0688675	0.478288
ENSG00000100263	RHBDD3	168.466	2.12087	1.16593	1.81904	0.0689046	0.478298
ENSG00000114988	LMAN2L	300.204	3.28287	1.8054	1.81836	0.0690089	0.478774
ENSG00000156735	BAG4	708.128	-1.6641	0.915398	-1.8179	0.0690797	0.479017
ENSG00000196381	ZNF781	116.86	-2.87209	1.58011	-1.81766	0.0691163	0.479023
ENSG00000163568	AIM2	1469.31	-0.683875	0.376317	-1.81728	0.0691736	0.479066
ENSG00000272625	NA	73.437	4.04212	2.22467	1.81696	0.0692235	0.479066
ENSG00000176261	ZBTB8OS	457.697	-1.31199	0.72215	-1.81678	0.0692503	0.479066
ENSG00000114841	NA	274.219	2.03066	1.11778	1.81668	0.0692656	0.479066
ENSG00000164253	WDR41	618.35	1.45377	0.800429	1.81624	0.0693333	0.479077
ENSG00000204310	AGPAT1	397.548	-2.64012	1.45365	-1.81621	0.0693387	0.479077
ENSG00000106415	GLCCI1	876.528	0.9508	0.523846	1.81504	0.0695179	0.480068
ENSG00000131373	HACL1	2122.8	-0.727199	0.401017	-1.81339	0.0697721	0.481507
ENSG00000264456	NA	179.573	1.91001	1.05368	1.81271	0.0698769	0.481507
ENSG00000134375	TIMM17A	4084.01	-0.918877	0.506984	-1.81244	0.0699186	0.481507
ENSG00000133466	C1QTNF6	201.32	2.1879	1.20719	1.81238	0.0699268	0.481507
ENSG00000155287	SLC25A28	1027.43	-0.916788	0.505849	-1.81238	0.0699281	0.481507
ENSG00000214176	NA	2092.03	0.83332	0.459817	1.81229	0.069942	0.481507
ENSG00000035115	SH3YL1	562.927	-1.19482	0.659403	-1.81198	0.0699901	0.481591
ENSG00000185291	NA	1331.78	-1.69044	0.9331	-1.81164	0.0700422	0.481596
ENSG00000183044	ABAT	534.504	-1.07843	0.595325	-1.81151	0.0700627	0.481596
ENSG00000108433	GOSR2	1719.25	0.855869	0.472834	1.81009	0.0702825	0.482859
ENSG00000137171	KLC4	500.571	-1.97286	1.09039	-1.80931	0.0704033	0.48322
ENSG00000165283	STOML2	2573.45	-0.679178	0.375413	-1.80915	0.0704282	0.48322
ENSG00000010017	RANBP9	479.503	1.18975	0.657714	1.80891	0.0704646	0.48322
ENSG00000069188	SDK2	147.285	2.07447	1.14686	1.80882	0.0704793	0.48322
ENSG00000147471	PLPBP	2208.61	0.785412	0.434287	1.80851	0.0705272	0.483301
ENSG00000178726	NA	240.093	6.0111	3.3244	1.80818	0.0705792	0.483374
ENSG00000185900	POMK	86.0108	2.75915	1.5261	1.80798	0.0706101	0.483374
ENSG00000198440	ZNF583	682.891	-2.07282	1.14674	-1.80758	0.0706724	0.483435
ENSG00000100060	MFNG	3096.77	-0.883465	0.488826	-1.80732	0.0707121	0.483435
ENSG00000197019	SERTAD1	8216.54	0.580836	0.321396	1.80723	0.0707272	0.483435
ENSG00000111775	COX6A1	9703.87	-0.326446	0.180698	-1.80659	0.0708263	0.483865
ENSG00000278869	NA	100.701	4.71297	2.60959	1.80602	0.0709155	0.484228
ENSG00000117713	ARID1A	1618.61	-1.14535	0.634668	-1.80465	0.0711292	0.485374
ENSG00000153339	TRAPPC8	1602.53	1.21954	0.675841	1.80448	0.0711558	0.485374
ENSG00000137038		289.229	-1.28246	0.710953	-1.80386	0.0712526	0.485787
ENSG00000113719	ERGIC1	2346.01	1.2975	0.719571	1.80315	0.0713644	0.486084
ENSG00000116157	GPX7	1416.41	-1.01319	0.561909	-1.80312	0.0713688	0.486084
ENSG00000125743	SNRPD2	6198.06	-0.464396	0.25774	-1.8018	0.0715774	0.487044
ENSG00000115091	ACTR3	10729.9	-0.441272	0.244911	-1.80177	0.0715824	0.487044
ENSG00000156374	PCGF6	432.353	-2.77002	1.53781	-1.80128	0.0716581	0.487312
ENSG00000257950		981.364	1.07821	0.59871	1.80089	0.0717195	0.487482
ENSG00000136436	CALCOCO2	5193.15	0.883597	0.49091	1.79992	0.0718736	0.488281
ENSG00000156253	RWDD2B	269.832	-2.63142	1.46273	-1.79898	0.0720214	0.488823
ENSG00000083223	ZCCHC6	4195.38	-0.947203	0.526551	-1.79888	0.0720374	0.488823
ENSG00000213639	PPP1CB	12051.9	0.303055	0.168503	1.79852	0.0720954	0.488823
ENSG00000103197	TSC2	1279.68	0.908289	0.505161	1.79802	0.0721739	0.488823
ENSG00000198369	SPRED2	99.5343	-4.76848	2.6521	-1.798	0.0721766	0.488823
ENSG00000183172	SMDT1	2274.28	-0.613075	0.341008	-1.79783	0.0722035	0.488823
ENSG00000205744	DENND1C	1438.77	1.10364	0.613884	1.7978	0.0722087	0.488823
ENSG00000070614	NDST1	47.6093	3.61195	2.01116	1.79595	0.0725019	0.490426
ENSG00000164897	TMUB1	3193.66	-0.618716	0.344526	-1.79585	0.0725188	0.490426
ENSG00000161542	PRPSAP1	998.727	-1.15943	0.646176	-1.79429	0.0727662	0.491851
ENSG00000124762	CDKN1A	38924.3	-0.182158	0.101589	-1.79309	0.0729579	0.492898
ENSG00000082898	XPO1	2183.4	0.736878	0.411059	1.79263	0.0730316	0.49304
ENSG00000138496	PARP9	2690.32	-1.83268	1.02241	-1.7925	0.0730524	0.49304
ENSG00000186815	TPCN1	1043.16	-1.70405	0.950894	-1.79205	0.0731252	0.493282
ENSG00000166685	COG1	736.007	-1.58532	0.885396	-1.79052	0.0733703	0.494687
ENSG00000096968	JAK2	293.6	2.80746	1.56869	1.78969	0.0735042	0.495288
ENSG00000188536		5620.52	-1.21139	0.677002	-1.78934	0.0735603	0.495288
ENSG00000204923	FBXO48	332.937	-2.37139	1.32534	-1.78928	0.0735704	0.495288
ENSG00000128335	APOL2	330.613	-1.7471	0.976734	-1.78872	0.0736601	0.495643
ENSG00000038382	TRIO	1067.76	0.893333	0.499609	1.78806	0.0737657	0.495796
ENSG00000231889	NA	278.372	-1.38753	0.776009	-1.78803	0.0737714	0.495796
ENSG00000176155	CCDC57	496.858	1.4781	0.826732	1.78789	0.073794	0.495796
ENSG00000157557	ETS2	230.11	3.93352	2.20124	1.78696	0.0739445	0.496327
ENSG00000007080	CCDC124	1152.16	-1.21166	0.678066	-1.78694	0.073947	0.496327
ENSG00000121858	TNFSF10	141.957	2.31947	1.29859	1.78614	0.074076	0.496944
ENSG00000164924	NA	99109.3	0.179745	0.100654	1.78576	0.0741375	0.497107
ENSG00000219881	NA	41.5318	5.33622	2.98873	1.78545	0.074189	0.497204
[truncated: 11,939 more rows]

## Sheet: LT human
GeneID	GeneSymbol	baseMean	log2FoldChange	lfcSE	stat	pvalue	padj
ENSG00000186480	INSIG1	13780.4	-1.31256	0.113717	-11.5424	8.06851e-31	1.08465e-26
ENSG00000112297	CRYBG1	28247.3	1.88336	0.164868	11.4234	3.19484e-30	2.14741e-26
ENSG00000169764	UGP2	6021.92	2.42483	0.213017	11.3833	5.06607e-30	2.27011e-26
ENSG00000026025	VIM	92296.9	-0.998399	0.0917843	-10.8777	1.47274e-27	4.94951e-24
ENSG00000124466	LYPD3	5731.52	-2.58315	0.240924	-10.7218	8.0391e-27	2.16139e-23
ENSG00000157514	TSC22D3	121076	1.15634	0.112319	10.2951	7.41594e-25	1.66154e-21
ENSG00000114737	CISH	4702.79	3.5086	0.365321	9.60414	7.6795e-22	1.47479e-18
ENSG00000081320	STK17B	14587.2	1.01655	0.106307	9.56234	1.15126e-21	1.93454e-18
ENSG00000096060	FKBP5	11951.2	2.39896	0.259538	9.24321	2.39219e-20	3.57314e-17
ENSG00000056558	TRAF1	5754.23	-1.93162	0.215156	-8.97778	2.76278e-19	3.71401e-16
ENSG00000160789	LMNA	85300.4	-0.924903	0.105207	-8.79125	1.47907e-18	1.80755e-15
ENSG00000198417	MT1F	497.235	10.7137	1.24032	8.63788	5.72679e-18	6.41544e-15
ENSG00000196924		32161.8	-0.822816	0.0957179	-8.59626	8.23567e-18	8.51631e-15
ENSG00000187193	MT1X	2233.86	2.39371	0.279288	8.57075	1.02811e-17	9.87204e-15
ENSG00000125384	PTGER2	2326.25	2.81499	0.332877	8.45654	2.75429e-17	2.4684e-14
ENSG00000163597	NA	10649	-0.997638	0.120581	-8.27361	1.29962e-16	1.09192e-13
ENSG00000124762	CDKN1A	13878.7	-0.842132	0.102087	-8.24917	1.59492e-16	1.26121e-13
ENSG00000237943	NA	4648.47	1.25192	0.153095	8.1774	2.90029e-16	2.16604e-13
ENSG00000084090	STARD7	16973.2	0.76291	0.0942477	8.09473	5.73899e-16	4.06048e-13
ENSG00000145817	YIPF5	9163.46	-1.11119	0.141554	-7.84995	4.16204e-15	2.79752e-12
ENSG00000011422	PLAUR	2488.8	-2.17974	0.281711	-7.73751	1.01382e-14	6.4899e-12
ENSG00000169508	GPR183	59162.8	-0.889323	0.116571	-7.62902	2.36538e-14	1.44535e-11
ENSG00000175567	UCP2	17150.4	-0.831554	0.110506	-7.52497	5.27343e-14	3.01159e-11
ENSG00000110031	LPXN	12563.5	-0.945448	0.125684	-7.52243	5.37664e-14	3.01159e-11
ENSG00000185811	IKZF1	7359.84	1.23863	0.165177	7.49881	6.44016e-14	3.463e-11
ENSG00000081059	TCF7	5057.87	-1.23922	0.168318	-7.36234	1.8072e-13	9.34393e-11
ENSG00000115165	CYTIP	34283.8	0.843185	0.114674	7.35289	1.93969e-13	9.65748e-11
ENSG00000141384	TAF4B	15171	3.65029	0.501568	7.27777	3.39387e-13	1.58014e-10
ENSG00000125144		136.74	9.82805	1.35053	7.27718	3.40877e-13	1.58014e-10
ENSG00000211753	TRBV28	20892.8	-0.939191	0.131369	-7.14925	8.72503e-13	3.90969e-10
ENSG00000184588	PDE4B	29042.9	0.714419	0.100042	7.14115	9.2551e-13	4.01343e-10
ENSG00000167996	NA	615551	-1.01356	0.143419	-7.06711	1.58199e-12	6.64584e-10
ENSG00000118515	SGK1	10880.6	1.45059	0.207035	7.00649	2.44366e-12	9.95459e-10
ENSG00000105929	ATP6V0A4	159.156	-8.41898	1.21411	-6.9343	4.08244e-12	1.61412e-09
ENSG00000111144	LTA4H	4537.93	1.56092	0.225803	6.91276	4.75312e-12	1.8256e-09
ENSG00000165617	DACT1	247.126	10.2734	1.50851	6.81025	9.74263e-12	3.63806e-09
ENSG00000112078	KCTD20	5586.12	-1.11295	0.16392	-6.78956	1.12476e-11	4.08653e-09
ENSG00000134954	ETS1	10123.6	1.19881	0.178276	6.72447	1.7623e-11	6.23435e-09
ENSG00000196396	PTPN1	4166.43	1.21692	0.182597	6.6645	2.65562e-11	9.15371e-09
ENSG00000179715	NA	2416.73	1.61346	0.242685	6.64838	2.96338e-11	9.95919e-09
ENSG00000123411	IKZF4	110.144	7.19164	1.0963	6.5599	5.38438e-11	1.76542e-08
ENSG00000211772		24526.6	-0.921076	0.140587	-6.55166	5.69013e-11	1.82125e-08
ENSG00000174946	GPR171	9921.27	1.19409	0.18251	6.5426	6.04583e-11	1.85263e-08
ENSG00000116824	CD2	13944.5	-0.769207	0.117577	-6.54216	6.06379e-11	1.85263e-08
ENSG00000165030	NFIL3	2270.35	1.29581	0.199993	6.47925	9.21782e-11	2.7465e-08
ENSG00000116337	AMPD2	5948.11	-1.28158	0.197886	-6.47633	9.39811e-11	2.7465e-08
ENSG00000266094	RASSF5	16970.7	-0.994247	0.153928	-6.45915	1.05292e-10	3.01157e-08
ENSG00000234883	NA	2541.4	1.20273	0.18673	6.44099	1.18698e-10	3.3243e-08
ENSG00000182866		7844.84	-1.11896	0.174616	-6.40811	1.47337e-10	4.04215e-08
ENSG00000102096	PIM2	11486.3	1.19556	0.18844	6.34451	2.2314e-10	5.99933e-08
ENSG00000163162	RNF149	31801.6	0.61899	0.0983497	6.29376	3.09863e-10	8.16763e-08
ENSG00000180644	PRF1	12654.3	1.16761	0.187602	6.22385	4.85098e-10	1.25407e-07
ENSG00000187608		33804.5	-1.09175	0.176402	-6.189	6.05478e-10	1.53574e-07
ENSG00000115687	PASK	2436.1	-1.86173	0.301063	-6.18387	6.25506e-10	1.55716e-07
ENSG00000090104	RGS1	36008.4	0.825068	0.133545	6.17819	6.48419e-10	1.58485e-07
ENSG00000155926	SLA	20708	0.758262	0.123088	6.16035	7.25864e-10	1.74246e-07
ENSG00000152689	RASGRP3	1998.96	1.78091	0.290537	6.12969	8.80489e-10	2.07656e-07
ENSG00000100219		22140.3	0.85656	0.140747	6.08581	1.15906e-09	2.68643e-07
ENSG00000003402	CFLAR	14426.4	1.10357	0.182053	6.06183	1.34585e-09	3.06648e-07
ENSG00000109689	STIM2	4129.12	1.33894	0.221387	6.04795	1.46701e-09	3.28684e-07
ENSG00000163519	TRAT1	12023.6	-0.694246	0.115506	-6.01047	1.84984e-09	4.07661e-07
ENSG00000069493	CLEC2D	20822.1	-0.71729	0.120376	-5.95873	2.54211e-09	5.51188e-07
ENSG00000143514	TP53BP2	9732.2	1.42805	0.24284	5.88061	4.08758e-09	8.72213e-07
ENSG00000182809	CRIP2	2588.27	-1.0796	0.184818	-5.84145	5.17494e-09	1.08698e-06
ENSG00000265972	TXNIP	35376.3	2.62291	0.45007	5.82778	5.61682e-09	1.16165e-06
ENSG00000120833	SOCS2	2118.31	3.42886	0.59082	5.80356	6.4922e-09	1.32234e-06
ENSG00000107130	NCS1	2445.69	-1.41486	0.24401	-5.79837	6.69617e-09	1.34353e-06
ENSG00000116761	CTH	2975.11	-1.43048	0.246937	-5.79289	6.91858e-09	1.36774e-06
ENSG00000135605	TEC	211.185	8.27092	1.45119	5.69941	1.20219e-08	2.34219e-06
ENSG00000164691	TAGAP	12201.2	0.827995	0.145364	5.69601	1.22642e-08	2.35525e-06
ENSG00000145779	TNFAIP8	8931.72	1.0229	0.180637	5.66274	1.48976e-08	2.82069e-06
ENSG00000064012	CASP8	12183.8	0.889404	0.157565	5.64467	1.65499e-08	3.09e-06
ENSG00000137310	TCF19	278.92	8.31135	1.47674	5.62817	1.82134e-08	3.35401e-06
ENSG00000204388		23092.7	0.572871	0.102028	5.61482	1.96766e-08	3.5745e-06
ENSG00000019582	CD74	18462.9	-0.76641	0.137901	-5.55768	2.73391e-08	4.90027e-06
ENSG00000206560	ANKRD28	1955.92	1.69141	0.30604	5.52676	3.26192e-08	5.76973e-06
ENSG00000119514	GALNT12	266.095	8.57501	1.55269	5.52266	3.33898e-08	5.82934e-06
ENSG00000148154	UGCG	2348.5	1.91531	0.347835	5.50637	3.663e-08	6.24209e-06
ENSG00000120694	HSPH1	24421.6	0.660068	0.119879	5.50612	3.66827e-08	6.24209e-06
ENSG00000104998	IL27RA	6256.82	-0.753715	0.137612	-5.47712	4.32303e-08	7.26431e-06
ENSG00000213658	LAT	6278.4	-1.11088	0.203487	-5.45923	4.78198e-08	7.93631e-06
ENSG00000109680	TBC1D19	575.199	2.50634	0.459521	5.45425	4.91789e-08	8.06234e-06
ENSG00000064666		7407.94	-0.928755	0.170413	-5.45001	5.03668e-08	8.1576e-06
ENSG00000169715		514.991	5.86198	1.07654	5.44518	5.17528e-08	8.28229e-06
ENSG00000135074	ADAM19	687.152	2.33238	0.430864	5.41327	6.18839e-08	9.78713e-06
ENSG00000100100	PIK3IP1	21767.8	0.644196	0.120253	5.35698	8.46229e-08	1.32277e-05
ENSG00000275302		9617.56	1.11339	0.207998	5.35288	8.65662e-08	1.3376e-05
ENSG00000076356	PLXNA2	111.252	-8.69899	1.62863	-5.34129	9.22875e-08	1.4098e-05
ENSG00000163346	PBXIP1	17051.1	-0.567068	0.106276	-5.33579	9.51287e-08	1.43687e-05
ENSG00000121807	CCR2	231.083	8.96915	1.68789	5.31383	1.07348e-07	1.60342e-05
ENSG00000213859	KCTD11	130.784	11.7173	2.20775	5.30737	1.11221e-07	1.64301e-05
ENSG00000185338	SOCS1	5332.22	0.845098	0.159487	5.29885	1.16531e-07	1.69002e-05
ENSG00000138135	NA	97.2932	9.34953	1.76464	5.29825	1.16918e-07	1.69002e-05
ENSG00000198951	NAGA	206.434	8.23138	1.56847	5.24804	1.53724e-07	2.19841e-05
ENSG00000125148	NA	4816.96	1.48499	0.283185	5.2439	1.57215e-07	2.22468e-05
ENSG00000115306	SPTBN1	6469.14	-0.775486	0.14824	-5.23128	1.6834e-07	2.35729e-05
ENSG00000025708	TYMP	2342.31	-1.15851	0.222496	-5.20687	1.9205e-07	2.66157e-05
ENSG00000114541	FRMD4B	2927.8	1.93238	0.371339	5.20381	1.95243e-07	2.67821e-05
ENSG00000057657	PRDM1	3624.18	1.3616	0.263041	5.17639	2.26225e-07	3.07187e-05
ENSG00000170385	SLC30A1	2713.11	1.15435	0.223772	5.15858	2.48827e-07	3.34498e-05
ENSG00000134198	TSPAN2	1133.63	-1.67698	0.325527	-5.15158	2.58308e-07	3.43805e-05
ENSG00000064886	CHI3L2	140.369	7.17097	1.39821	5.12868	2.91783e-07	3.84553e-05
ENSG00000217165	NA	73.914	8.68875	1.6982	5.11645	3.11343e-07	4.06348e-05
ENSG00000135926	TMBIM1	9192.37	-0.786477	0.154216	-5.09983	3.39955e-07	4.37125e-05
ENSG00000074706		3281.42	1.97587	0.387501	5.09901	3.41428e-07	4.37125e-05
ENSG00000258366		127.348	7.26137	1.4254	5.09428	3.50062e-07	4.43951e-05
ENSG00000198355	PIM3	8420.9	-0.801642	0.157475	-5.09061	3.56913e-07	4.4841e-05
ENSG00000082458	DLG3	125.933	8.88375	1.74596	5.08817	3.61531e-07	4.50005e-05
ENSG00000076641	PAG1	3374.38	0.981914	0.193546	5.07328	3.91008e-07	4.82231e-05
ENSG00000118513	MYB	1397.29	6.91137	1.36715	5.05532	4.29673e-07	5.25099e-05
ENSG00000178502	KLHL11	250.002	7.91456	1.56652	5.05233	4.36459e-07	5.28587e-05
ENSG00000151327	NA	14065.8	-0.626256	0.124202	-5.04224	4.60102e-07	5.52246e-05
ENSG00000136929	HEMGN	112.65	5.94964	1.18182	5.0343	4.79586e-07	5.70537e-05
ENSG00000140280	LYSMD2	2579.99	-1.10777	0.220932	-5.01408	5.32872e-07	6.28369e-05
ENSG00000027869	SH2D2A	5389.7	-0.945382	0.189006	-5.00186	5.67796e-07	6.63729e-05
ENSG00000135127	BICDL1	7170.65	-0.972124	0.194547	-4.99685	5.82739e-07	6.75324e-05
ENSG00000167286	CD3D	6345.87	-0.867707	0.1741	-4.98395	6.23007e-07	7.15819e-05
ENSG00000185477	NA	2951.03	1.27514	0.256438	4.97252	6.60876e-07	7.52894e-05
ENSG00000067082	KLF6	57283.6	0.476202	0.096347	4.94257	7.70996e-07	8.70966e-05
ENSG00000102760	RGCC	35560.5	-0.723331	0.146396	-4.94093	7.77523e-07	8.7102e-05
ENSG00000196659	TTC30B	80.4033	7.84889	1.59378	4.92469	8.44929e-07	9.378e-05
ENSG00000081014	AP4E1	830.193	3.31334	0.672995	4.92327	8.51087e-07	9.378e-05
ENSG00000181555	SETD2	7151.97	-0.789296	0.160579	-4.91532	8.8638e-07	9.68748e-05
ENSG00000158710	TAGLN2	59155.1	-0.51438	0.104812	-4.90763	9.21836e-07	9.99374e-05
ENSG00000123329	ARHGAP9	26375.6	0.640761	0.130692	4.90281	9.44746e-07	0.000101602
ENSG00000267121	NA	1399.09	-1.12951	0.230679	-4.89646	9.758e-07	0.000104109
ENSG00000163154	TNFAIP8L2	57.9389	7.60427	1.55953	4.87599	1.08264e-06	0.000114518
ENSG00000125245	GPR18	3157.39	-1.40949	0.28915	-4.87458	1.0904e-06	0.000114518
ENSG00000051108	HERPUD1	11814.2	1.15223	0.237457	4.85235	1.22004e-06	0.00012714
ENSG00000104312	RIPK2	1969.22	1.34582	0.277537	4.84917	1.23982e-06	0.000128207
ENSG00000166860	ZBTB39	177.594	8.65044	1.78579	4.84404	1.27225e-06	0.000130556
ENSG00000178607	ERN1	4253.5	1.3687	0.283026	4.83595	1.32508e-06	0.000134947
ENSG00000055483	USP36	13048.1	-0.737052	0.152816	-4.82313	1.41321e-06	0.000142841
ENSG00000171316	CHD7	4491	1.51901	0.315509	4.81449	1.47576e-06	0.000146511
ENSG00000177946	CENPBD1	286.991	7.01719	1.45755	4.81438	1.47656e-06	0.000146511
ENSG00000111640		65680.7	-0.506437	0.105209	-4.81362	1.48222e-06	0.000146511
ENSG00000131196	NFATC1	4903.47	-0.904026	0.187982	-4.80911	1.51606e-06	0.000148762
ENSG00000143971	ETAA1	185.622	7.46997	1.55382	4.80749	1.52838e-06	0.000148884
ENSG00000177030	DEAF1	8052.21	-0.851972	0.17733	-4.80443	1.55191e-06	0.000150089
ENSG00000196230	TUBB	3325.42	1.42667	0.297308	4.79864	1.5975e-06	0.000153394
ENSG00000006282	SPATA20	164.985	7.90123	1.64759	4.79562	1.62172e-06	0.000154615
ENSG00000164305		2357.96	1.09982	0.229612	4.78993	1.66839e-06	0.000157944
ENSG00000118496	FBXO30	263.27	7.32822	1.5311	4.78624	1.69938e-06	0.000159754
ENSG00000160593	JAML	2789.39	-1.51081	0.315991	-4.7812	1.74252e-06	0.000162671
ENSG00000156675	RAB11FIP1	1811.11	1.16726	0.244787	4.76848	1.85622e-06	0.00017209
ENSG00000101868	POLA1	88.4158	7.9235	1.66744	4.75188	2.0153e-06	0.000184934
ENSG00000019144	PHLDB1	1297.14	-1.43564	0.302165	-4.75119	2.02226e-06	0.000184934
ENSG00000011114	BTBD7	1201.74	1.84999	0.389781	4.74622	2.07257e-06	0.000188254
ENSG00000152207	CYSLTR2	199.254	6.70537	1.41889	4.72579	2.2922e-06	0.000206806
ENSG00000129657	SEC14L1	3683.83	1.15051	0.244431	4.7069	2.51514e-06	0.000225406
ENSG00000084070	SMAP2	26835.8	0.7079	0.150496	4.70377	2.554e-06	0.000227373
ENSG00000100376	FAM118A	7897.36	-0.802663	0.171005	-4.69379	2.68187e-06	0.000237187
ENSG00000139112	NA	16928.2	-0.528798	0.112978	-4.68053	2.86131e-06	0.000251403
ENSG00000272540	NA	66.7155	8.53158	1.83969	4.6375	3.52654e-06	0.000307839
ENSG00000113070	HBEGF	1042.03	3.91515	0.844726	4.63481	3.57263e-06	0.00030985
ENSG00000138757	G3BP2	24182.8	0.543605	0.117495	4.62662	3.71683e-06	0.000320291
ENSG00000113658	SMAD5	216.659	4.2008	0.9135	4.59857	4.25393e-06	0.00036424
ENSG00000164011	ZNF691	187.656	-8.64162	1.88011	-4.59634	4.29969e-06	0.000365828
ENSG00000189067	LITAF	35232.4	-0.609052	0.132861	-4.58413	4.5588e-06	0.00038502
ENSG00000139926	FRMD6	213.392	6.35574	1.38679	4.58304	4.58255e-06	0.00038502
ENSG00000099204	ABLIM1	24644.8	-0.871025	0.190285	-4.57748	4.706e-06	0.000392937
ENSG00000059758	CDK17	11139.3	0.657555	0.143754	4.57417	4.78114e-06	0.000396746
ENSG00000188290	HES4	1163.32	-1.50717	0.330316	-4.56281	5.04731e-06	0.000416264
ENSG00000113916	BCL6	876.353	-1.4493	0.317785	-4.56063	5.09996e-06	0.000418041
ENSG00000101412	E2F1	211.458	5.99413	1.31685	4.55186	5.31729e-06	0.000433214
ENSG00000198719	DLL1	227.623	7.19014	1.58072	4.54866	5.39887e-06	0.000437211
ENSG00000000971	CFH	146.227	7.87519	1.73238	4.54587	5.47096e-06	0.000437325
ENSG00000133639	BTG1	89081.7	-0.383835	0.0844526	-4.54498	5.49411e-06	0.000437325
ENSG00000106462	EZH2	2702.17	1.13078	0.248806	4.54483	5.49788e-06	0.000437325
ENSG00000134899		2996.51	-0.842693	0.18674	-4.51265	6.40238e-06	0.000506278
ENSG00000091317		8457.59	0.783138	0.173724	4.50793	6.54629e-06	0.00051463
ENSG00000101901	ALG13	4223.01	-0.786199	0.174657	-4.50138	6.75153e-06	0.00052623
ENSG00000080561	MID2	205.809	7.14205	1.58704	4.50023	6.78808e-06	0.00052623
ENSG00000106546		3731.53	1.16823	0.259636	4.4995	6.81128e-06	0.00052623
ENSG00000043462	LCP2	3416.57	1.05296	0.234492	4.4904	7.10896e-06	0.00054533
ENSG00000198668		67332.2	0.458389	0.102103	4.48948	7.13963e-06	0.00054533
ENSG00000211751		2713.23	-0.940199	0.209816	-4.48107	7.42702e-06	0.000563332
ENSG00000164849	GPR146	138.97	7.29544	1.62839	4.48015	7.45913e-06	0.000563332
ENSG00000101361		18250.9	0.451563	0.100822	4.4788	7.50622e-06	0.000563721
ENSG00000105835	NAMPT	7738.21	0.578769	0.129414	4.47224	7.74054e-06	0.000578089
ENSG00000070756		36319.1	-0.541195	0.121183	-4.46594	7.97162e-06	0.000592058
ENSG00000204580	DDR1	63.3325	8.45929	1.89577	4.46218	8.11284e-06	0.000599236
ENSG00000134698	AGO4	300.191	5.90163	1.32369	4.45847	8.25462e-06	0.000606376
ENSG00000110448	CD5	15506.7	-0.643224	0.144462	-4.45256	8.48531e-06	0.000619935
ENSG00000163947	ARHGEF3	4409.7	1.32667	0.298369	4.44642	8.73137e-06	0.000634464
ENSG00000168405	NA	1840.93	2.81667	0.634521	4.43905	9.03574e-06	0.000650254
ENSG00000165140	FBP1	61.2007	11.0515	2.48975	4.43882	9.04541e-06	0.000650254
ENSG00000174405	LIG4	128.791	8.29008	1.8743	4.42303	9.7327e-06	0.00069594
ENSG00000159388	BTG2	13288.8	-0.582112	0.132013	-4.40951	1.03603e-05	0.000736895
ENSG00000116044	NFE2L2	12558	0.671251	0.152304	4.40733	1.04655e-05	0.000740459
ENSG00000109971	HSPA8	95626.7	0.373196	0.0847458	4.40371	1.06413e-05	0.000748961
ENSG00000069329	VPS35	5957.14	0.667813	0.151728	4.40138	1.07565e-05	0.000753121
ENSG00000101695	RNF125	5439.94	0.951446	0.216946	4.38564	1.15644e-05	0.000805493
ENSG00000107968		1569.97	1.25859	0.287058	4.38442	1.16293e-05	0.000805839
ENSG00000102144		39542.9	0.445469	0.101697	4.38034	1.18496e-05	0.000815295
ENSG00000142669	SH3BGRL3	17622.4	-0.737755	0.168451	-4.37965	1.18871e-05	0.000815295
ENSG00000153283	CD96	9039.63	-0.700321	0.160039	-4.37595	1.20907e-05	0.000825049
ENSG00000251201	NA	115.522	7.61562	1.74428	4.36605	1.26512e-05	0.000858936
ENSG00000156931	VPS8	649.553	-2.14678	0.4925	-4.35896	1.30684e-05	0.000882803
ENSG00000069399	BCL3	3395.66	-0.737525	0.169324	-4.35571	1.32635e-05	0.000891508
ENSG00000109929	SC5D	9655.58	0.923705	0.212313	4.35067	1.35724e-05	0.000907728
ENSG00000117318	ID3	1210.08	-1.31954	0.303791	-4.34358	1.40181e-05	0.000932897
ENSG00000134996	OSTF1	3147.85	1.00078	0.230821	4.33572	1.45282e-05	0.000962081
ENSG00000134460	IL2RA	2609.72	1.81051	0.417816	4.33328	1.46905e-05	0.000968064
ENSG00000160888	IER2	17213.1	-0.536575	0.12396	-4.32862	1.50049e-05	0.000983952
ENSG00000107438	PDLIM1	121.083	7.92359	1.83207	4.32495	1.52567e-05	0.000995611
ENSG00000131759	RARA	2572.99	-0.840371	0.194466	-4.32143	1.55018e-05	0.00100672
ENSG00000158050	DUSP2	43564.6	-0.453367	0.105244	-4.30778	1.64901e-05	0.00106575
ENSG00000258875	NA	320.092	-2.73002	0.634129	-4.30515	1.66871e-05	0.00107319
ENSG00000028137	TNFRSF1B	30687.7	-0.491149	0.114111	-4.30412	1.67648e-05	0.00107319
ENSG00000264911	NA	65.4634	8.41682	1.95798	4.29873	1.71781e-05	0.00109443
ENSG00000115468	EFHD1	77.025	6.07194	1.41365	4.29523	1.74515e-05	0.00110128
ENSG00000055955	ITIH4	103.452	6.06362	1.41193	4.29456	1.75042e-05	0.00110128
ENSG00000177888	ZBTB41	168.046	7.5782	1.76498	4.29365	1.75759e-05	0.00110128
ENSG00000145882	PCYOX1L	160.059	7.39057	1.72147	4.29318	1.76133e-05	0.00110128
ENSG00000150764	DIXDC1	215.723	-2.8182	0.657811	-4.28422	1.83382e-05	0.00113934
ENSG00000204389		29998.5	0.655844	0.153113	4.28341	1.8405e-05	0.00113934
ENSG00000213145		24347.6	-0.923675	0.215683	-4.28255	1.84762e-05	0.00113934
ENSG00000131459	GFPT2	1132.33	1.8761	0.439139	4.27222	1.93539e-05	0.00118801
ENSG00000054267	ARID4B	10118.6	0.693616	0.162459	4.26948	1.9593e-05	0.00119722
ENSG00000134539	KLRD1	3974.5	1.20683	0.283967	4.24989	2.1388e-05	0.00130099
ENSG00000169189	NSMCE1	3029.44	-0.877335	0.206972	-4.23891	2.24606e-05	0.00136008
ENSG00000173875	ZNF791	1625.41	1.19832	0.282788	4.2375	2.26018e-05	0.00136249
ENSG00000153250	RBMS1	5943.06	0.972747	0.229722	4.23445	2.29107e-05	0.00137439
ENSG00000124225	PMEPA1	2894.36	-1.06012	0.25041	-4.23354	2.30037e-05	0.00137439
ENSG00000162775	RBM15	1062.6	2.49684	0.590095	4.23125	2.32394e-05	0.001378
ENSG00000123685	BATF3	120.998	7.02831	1.66116	4.23097	2.3269e-05	0.001378
ENSG00000171970	ZNF57	193.045	6.71662	1.59322	4.21576	2.48941e-05	0.00146705
ENSG00000128641	MYO1B	197.257	4.47892	1.06276	4.21443	2.50414e-05	0.00146705
ENSG00000213533		1077.56	1.62849	0.386464	4.21382	2.51091e-05	0.00146705
ENSG00000083799	CYLD	15672.8	0.6205	0.147285	4.21292	2.52093e-05	0.00146705
ENSG00000143110	C1orf162	896.668	-1.53495	0.364881	-4.2067	2.59122e-05	0.00150037
ENSG00000146278	PNRC1	33428.4	0.582543	0.138506	4.20589	2.60051e-05	0.00150037
ENSG00000170345	FOS	65641.2	-0.442201	0.1052	-4.20342	2.62907e-05	0.00150867
ENSG00000136828	RALGPS1	167.616	-3.47043	0.825759	-4.20271	2.63734e-05	0.00150867
ENSG00000101849	TBL1X	1581.14	-1.17058	0.278764	-4.19917	2.67892e-05	0.00152597
ENSG00000008513	ST3GAL1	3655.43	1.27645	0.304593	4.19068	2.78125e-05	0.00157757
ENSG00000117560	FASLG	1271.39	-1.17069	0.279923	-4.1822	2.88702e-05	0.00163068
ENSG00000115935	WIPF1	4583.51	-0.756695	0.181074	-4.17893	2.92882e-05	0.00163695
ENSG00000168675	LDLRAD4	2907.32	-1.13193	0.270867	-4.17892	2.92896e-05	0.00163695
ENSG00000198554	WDHD1	68.5261	10.3956	2.48788	4.17848	2.93464e-05	0.00163695
ENSG00000172348	RCAN2	135.651	6.85684	1.6418	4.17642	2.96129e-05	0.00164499
ENSG00000138378	STAT4	27116.2	0.417968	0.100353	4.16497	3.11393e-05	0.00172266
ENSG00000140455	USP3	7137.98	-0.694223	0.166738	-4.16355	3.13342e-05	0.00172634
ENSG00000107959	PITRM1	4348	0.901433	0.216727	4.1593	3.19226e-05	0.00175157
ENSG00000196118	CCDC189	130.29	7.92395	1.90906	4.15071	3.31452e-05	0.00181126
ENSG00000151651	ADAM8	4476.05	-0.763554	0.184024	-4.14921	3.33618e-05	0.00181572
ENSG00000229056	NA	294.306	3.68961	0.890819	4.14182	3.44563e-05	0.00186772
ENSG00000188229	TUBB4B	26670.9	0.452699	0.109515	4.13366	3.57034e-05	0.00192755
ENSG00000117385	P3H1	1032.53	1.68201	0.407208	4.13058	3.61852e-05	0.00194575
ENSG00000158985	CDC42SE2	24920.1	0.513862	0.124436	4.12953	3.63501e-05	0.00194683
ENSG00000187091	PLCD1	2026.7	1.30993	0.317643	4.12391	3.72497e-05	0.00198709
ENSG00000101347	SAMHD1	5356.98	0.759193	0.184631	4.11195	3.92325e-05	0.0020846
ENSG00000188404	SELL	21360.1	0.640895	0.15598	4.10884	3.97658e-05	0.00210414
ENSG00000130254	SAFB2	8981.95	0.68143	0.16588	4.10798	3.99135e-05	0.00210414
ENSG00000160271	RALGDS	10000.3	-0.934581	0.227573	-4.10674	4.01289e-05	0.00210724
ENSG00000133275	CSNK1G2	7569.95	-0.518277	0.126301	-4.1035	4.0694e-05	0.0021286
ENSG00000113263	ITK	21634.8	0.720881	0.175882	4.09867	4.15539e-05	0.00216041
ENSG00000169957	ZNF768	49.688	7.82691	1.9098	4.09828	4.16236e-05	0.00216041
ENSG00000135821	GLUL	4939.72	0.966007	0.235796	4.09678	4.18931e-05	0.00216603
ENSG00000230322	NA	89.5044	7.32346	1.78881	4.09405	4.23906e-05	0.00218336
ENSG00000118985	NA	15985.6	0.627959	0.153441	4.09251	4.26729e-05	0.00218951
ENSG00000182534	MXRA7	3692.11	-0.800494	0.195811	-4.0881	4.34912e-05	0.00222301
ENSG00000275888	NA	79.8412	6.95072	1.70218	4.08343	4.43755e-05	0.00225962
ENSG00000144747	TMF1	4519.84	1.17766	0.289165	4.07263	4.64858e-05	0.00235815
ENSG00000187764	SEMA4D	7056.7	-0.579446	0.142389	-4.06945	4.71236e-05	0.00238151
ENSG00000106952	TNFSF8	7201.37	0.91513	0.225417	4.05972	4.91322e-05	0.00247373
ENSG00000234043	NA	97.8983	7.31597	1.8034	4.05678	4.97545e-05	0.00249571
ENSG00000136026	CKAP4	730.776	-1.41401	0.34895	-4.05218	5.07433e-05	0.00253584
ENSG00000114013	CD86	50.163	8.10657	2.0033	4.04661	5.1964e-05	0.00258723
ENSG00000168350	DEGS2	64.6064	6.10281	1.50867	4.04516	5.22876e-05	0.00259373
ENSG00000135318	NT5E	931.731	-1.63741	0.407388	-4.01929	5.83731e-05	0.00288496
ENSG00000116288		6446.9	0.557845	0.138955	4.01458	5.95505e-05	0.00293237
ENSG00000160179	ABCG1	5327.52	-0.792735	0.197508	-4.01368	5.97795e-05	0.0029329
ENSG00000078177	N4BP2	1244.04	1.88101	0.469782	4.004	6.22815e-05	0.00304455
ENSG00000153234	NR4A2	20888.3	-0.506593	0.126702	-3.99829	6.38014e-05	0.00310754
ENSG00000188312	CENPP	104.498	6.95235	1.74163	3.99186	6.55567e-05	0.00318151
ENSG00000183741	CBX6	751.759	-1.40644	0.352466	-3.99028	6.59952e-05	0.00319127
ENSG00000204390	NA	62.191	7.22567	1.81223	3.98718	6.68641e-05	0.0032217
ENSG00000127318	IL22	107.2	6.92936	1.73984	3.98275	6.8122e-05	0.00327059
ENSG00000137877	SPTBN5	289.179	4.84582	1.21704	3.98165	6.84387e-05	0.0032741
ENSG00000129292	PHF20L1	9252.35	0.621148	0.156229	3.9759	7.01148e-05	0.00334239
ENSG00000187630		77.1786	6.75679	1.70032	3.97384	7.07226e-05	0.00335945
ENSG00000185022	MAFF	2170.35	0.849441	0.213902	3.97117	7.15203e-05	0.00338538
ENSG00000142945	KIF2C	77.5494	7.53495	1.90038	3.96496	7.34076e-05	0.00346252
ENSG00000120549	KIAA1217	43.7344	10.5652	2.66603	3.96291	7.40417e-05	0.00348022
ENSG00000171681	ATF7IP	6597.77	0.727821	0.183699	3.96202	7.43191e-05	0.00348108
ENSG00000144749	LRIG1	3537.59	-0.939523	0.237252	-3.96002	7.4943e-05	0.00349812
ENSG00000171169	NAIF1	211.716	2.47908	0.626878	3.95465	7.66475e-05	0.0035653
ENSG00000131845	ZNF304	343.365	-4.85957	1.22915	-3.95362	7.69781e-05	0.00356833
ENSG00000188739	RBM34	5979.52	0.877368	0.221978	3.95249	7.73412e-05	0.00357284
ENSG00000103342	GSPT1	23194.6	0.491267	0.12441	3.94878	7.85496e-05	0.00361624
ENSG00000101057	MYBL2	76.7766	7.70713	1.95685	3.93854	8.19784e-05	0.00376122
ENSG00000115604	IL18R1	714.827	1.58721	0.403677	3.93187	8.4287e-05	0.00385398
ENSG00000180875	GREM2	55.7837	4.9254	1.25455	3.92603	8.63599e-05	0.00393538
ENSG00000111348	ARHGDIB	58908.4	-0.555909	0.141728	-3.92238	8.76791e-05	0.00397105
ENSG00000147872		7166.03	-0.518965	0.132314	-3.92223	8.77336e-05	0.00397105
ENSG00000184922	FMNL1	2991.92	-0.829577	0.211583	-3.92081	8.82525e-05	0.00398114
ENSG00000272016	NA	120.873	6.52575	1.66974	3.90824	9.29709e-05	0.00417996
ENSG00000079335	CDC14A	3576.56	1.62649	0.416288	3.90713	9.33998e-05	0.00418524
ENSG00000171791	BCL2	2259.57	1.44822	0.370966	3.90392	9.46461e-05	0.004227
ENSG00000104064	GABPB1	5476.8	0.915423	0.234585	3.90231	9.52784e-05	0.00424115
ENSG00000253882	NA	1721.6	1.57561	0.404058	3.89946	9.64083e-05	0.00427728
ENSG00000189013		50.8828	7.5386	1.935	3.89592	9.78282e-05	0.004326
ENSG00000235703	NA	82.2412	4.63436	1.1901	3.89408	9.85711e-05	0.00434456
ENSG00000086061	DNAJA1	24344.4	0.39964	0.102661	3.89282	9.90846e-05	0.00435292
ENSG00000137965	IFI44	4375.47	1.0404	0.267382	3.89106	9.98088e-05	0.00437045
ENSG00000261596	NA	71.0776	6.90282	1.77546	3.88791	0.000101113	0.00441319
ENSG00000146112	PPP1R18	547.368	1.58982	0.409073	3.8864	0.00010174	0.00442619
ENSG00000112303	VNN2	145.55	4.37917	1.12864	3.88005	0.000104435	0.00452879
ENSG00000089050	RBBP9	879.288	-1.88933	0.487272	-3.87736	0.000105594	0.00456036
ENSG00000120306	CYSTM1	6989.21	-0.602435	0.155395	-3.87679	0.000105842	0.00456036
ENSG00000095794	CREM	80509.6	-0.425853	0.109946	-3.87329	0.000107378	0.00461176
ENSG00000106484		147.42	7.34034	1.89769	3.86804	0.000109715	0.00468573
ENSG00000100243	CYB5R3	4445.13	-0.78243	0.20229	-3.86785	0.000109797	0.00468573
ENSG00000124334		123.328	6.79685	1.76054	3.86067	0.000113077	0.00481042
ENSG00000178732	NA	44.333	6.39994	1.65809	3.85983	0.000113464	0.00481167
ENSG00000177042	TMEM80	815.146	-1.43003	0.371368	-3.85073	0.000117768	0.00497847
ENSG00000257365	NA	71.9729	7.48256	1.94371	3.84962	0.000118299	0.00498051
ENSG00000210082	NA	220085	0.338887	0.0880435	3.84909	0.000118557	0.00498051
ENSG00000234511	C5orf58	36.1771	8.43546	2.19336	3.84591	0.000120107	0.00502991
ENSG00000150977	RILPL2	6356.59	-0.588562	0.153273	-3.83996	0.000123054	0.00513732
ENSG00000142227	EMP3	7622.62	-0.75788	0.197446	-3.83841	0.000123834	0.00515386
ENSG00000175040	CHST2	184.635	4.99233	1.30252	3.83281	0.000126687	0.00525634
ENSG00000127955	GNAI1	108.489	4.09672	1.06967	3.8299	0.000128196	0.00530258
ENSG00000110876	SELPLG	16490.7	0.732215	0.191311	3.82735	0.000129532	0.0053414
ENSG00000109501	WFS1	170.181	8.002	2.09135	3.82623	0.000130118	0.00534917
ENSG00000116793	PHTF1	1958.99	0.979802	0.256399	3.82139	0.000132703	0.00543882
ENSG00000101474	APMAP	13157.1	-0.520373	0.136222	-3.82003	0.000133436	0.00545221
ENSG00000165521	EML5	114.784	6.27427	1.64334	3.81799	0.000134544	0.00548082
ENSG00000141543		17596.9	0.509132	0.133472	3.81454	0.00013644	0.00554126
ENSG00000273148	NA	61.4152	6.51236	1.70876	3.81117	0.000138311	0.00560033
ENSG00000144031	ANKRD53	40.4112	7.75319	2.03604	3.80797	0.000140112	0.00565625
ENSG00000111879	FAM184A	764.526	1.8265	0.480509	3.80117	0.000144016	0.00579644
ENSG00000103222	NA	2343.87	0.992341	0.261379	3.79656	0.000146719	0.00588759
ENSG00000152503	TRIM36	58.0865	9.81322	2.58533	3.79574	0.000147206	0.00588956
ENSG00000178966	RMI1	140.851	4.92911	1.3025	3.78435	0.000154109	0.00614744
ENSG00000100311	PDGFB	97.4082	-8.58819	2.27352	-3.77748	0.000158423	0.00627765
ENSG00000171223	JUNB	42676.8	-0.402274	0.106501	-3.77719	0.000158609	0.00627765
ENSG00000239713	APOBEC3G	7823.17	-0.679294	0.179854	-3.77693	0.000158774	0.00627765
ENSG00000173801	JUP	88.3388	-8.43569	2.23455	-3.77511	0.000159934	0.00629172
ENSG00000104951	IL4I1	1871.02	-1.34015	0.355039	-3.77467	0.00016022	0.00629172
ENSG00000146670	CDCA5	34.7563	10.498	2.78164	3.77402	0.000160638	0.00629172
ENSG00000243364	EFNA4	100.786	5.49818	1.45707	3.77346	0.000161002	0.00629172
ENSG00000164741		200.039	7.30514	1.93685	3.77166	0.000162167	0.00631886
ENSG00000148700	ADD3	8701.85	0.565414	0.149976	3.77004	0.000163222	0.00634159
ENSG00000275342	PRAG1	117.135	5.77609	1.53575	3.76109	0.000169173	0.00655386
ENSG00000140905		33.5855	7.68346	2.04345	3.76004	0.000169884	0.00656252
ENSG00000154814	OXNAD1	3406.63	0.750091	0.199536	3.75917	0.000170476	0.0065665
ENSG00000174839	DENND6A	564.507	2.79303	0.743189	3.75817	0.000171162	0.00657407
ENSG00000110660	SLC35F2	340.344	3.90896	1.04283	3.74843	0.000177944	0.00681512
ENSG00000042832	TG	59.1084	6.8609	1.83107	3.74693	0.000179015	0.00683288
ENSG00000107736		92.3631	6.26455	1.67249	3.74565	0.00017993	0.00683288
ENSG00000131669	NINJ1	6010.49	-0.699326	0.186704	-3.74564	0.000179933	0.00683288
ENSG00000136144	RCBTB1	394.773	4.50595	1.20352	3.74399	0.000181124	0.00685533
ENSG00000197119	SLC25A29	240.455	4.63275	1.23758	3.7434	0.000181544	0.00685533
ENSG00000101109	STK4	9619.5	0.555764	0.148502	3.74247	0.000182219	0.00686154
ENSG00000140199	SLC12A6	914.576	-1.27659	0.342018	-3.73252	0.000189571	0.00711845
ENSG00000137161	CNPY3	3079.31	-0.628022	0.168474	-3.7277	0.000193236	0.00723584
ENSG00000119630	PGF	53.2806	4.70072	1.26172	3.72566	0.000194806	0.00727438
ENSG00000229502	NA	97.1209	5.96903	1.60447	3.72025	0.000199023	0.00741126
ENSG00000168264	IRF2BP2	4949.84	-0.923712	0.248535	-3.71663	0.000201894	0.00749742
ENSG00000106524	ANKMY2	399.075	4.47021	1.20394	3.71298	0.000204835	0.00758566
ENSG00000141562	NARF	6523.65	0.638019	0.171967	3.71012	0.000207158	0.00765062
ENSG00000054793	ATP9A	85.2482	7.99424	2.15594	3.708	0.0002089	0.00769383
ENSG00000107372	ZFAND5	10873.3	0.421736	0.113963	3.70064	0.000215057	0.00789895
ENSG00000147124	ZNF41	221.092	-5.07214	1.37114	-3.69922	0.000216262	0.00792154
ENSG00000160991	ORAI2	5601.77	-1.09057	0.295703	-3.68806	0.000225974	0.00824306
ENSG00000248124	NA	1335.63	-1.00429	0.272333	-3.68773	0.000226266	0.00824306
ENSG00000131018	SYNE1	3164.01	0.807328	0.219315	3.68113	0.0002322	0.0084364
ENSG00000177465	ACOT4	147.485	4.1938	1.1395	3.68039	0.000232874	0.00843806
ENSG00000132305	IMMT	3348.34	0.674063	0.183223	3.67892	0.000234222	0.0084641
ENSG00000184368		63.292	6.62213	1.80075	3.67742	0.000235604	0.00849123
ENSG00000155636	RBM45	171.465	5.35513	1.45716	3.67505	0.000237805	0.00854763
ENSG00000132510	KDM6B	2380.87	-1.03577	0.281948	-3.67363	0.000239129	0.0085723
ENSG00000145388	METTL14	1091.43	-1.26476	0.345356	-3.66218	0.000250075	0.00894085
ENSG00000027697	IFNGR1	6838.98	0.833629	0.228745	3.64436	0.000268056	0.00955829
ENSG00000102241	HTATSF1	3145.69	-0.833651	0.229075	-3.63921	0.000273475	0.00972572
ENSG00000135722		270.123	2.93295	0.806148	3.63823	0.000274518	0.00973705
ENSG00000136158	SPRY2	70.9709	6.84665	1.88521	3.63177	0.000281484	0.00995788
ENSG00000213443	NA	2611.91	-0.91642	0.252671	-3.62693	0.000286808	0.0101196
ENSG00000162877	PM20D1	55.2274	10.4859	2.89168	3.62624	0.000287573	0.01012
ENSG00000128965	CHAC1	63.5092	6.70046	1.85243	3.61711	0.000297908	0.0104442
ENSG00000213413	PVRIG	1677.76	-0.78493	0.217027	-3.61674	0.000298339	0.0104442
ENSG00000135272	MDFIC	2094.09	0.779608	0.215751	3.61346	0.000302134	0.0105496
ENSG00000198538	NA	137.935	2.3424	0.649431	3.60684	0.000309944	0.0107808
ENSG00000183484	GPR132	8371.84	0.663063	0.183853	3.6065	0.00031036	0.0107808
ENSG00000135736	CCDC102A	176.132	4.90331	1.36018	3.60489	0.000312284	0.0108197
ENSG00000101596	SMCHD1	13901	0.90792	0.252164	3.60051	0.000317592	0.0109753
ENSG00000140740		6645.25	-0.593135	0.164969	-3.59543	0.000323862	0.0111633
ENSG00000247596	TWF2	3325.68	0.750013	0.208656	3.5945	0.000325019	0.0111745
ENSG00000132780	NASP	9689.18	0.487091	0.135647	3.59087	0.000329574	0.0113022
ENSG00000156162	DPY19L4	329.88	4.08213	1.13734	3.58918	0.000331724	0.011347
ENSG00000164091	WDR82	3900.26	0.845211	0.235578	3.58782	0.000333457	0.0113773
ENSG00000162676	GFI1	1616.64	-1.11753	0.31158	-3.58666	0.000334936	0.0113988
ENSG00000123575	FAM199X	1175.46	1.23905	0.346097	3.58008	0.000343491	0.011618
ENSG00000147548	NSD3	8286.84	0.50701	0.141625	3.57994	0.000343679	0.011618
ENSG00000154016	GRAP	1073.49	-1.00992	0.282122	-3.57972	0.000343968	0.011618
ENSG00000197857	ZNF44	1774.56	0.896278	0.250511	3.5778	0.000346495	0.0116673
ENSG00000143507	DUSP10	6384.18	-0.493599	0.137981	-3.5773	0.000347162	0.0116673
ENSG00000135960	EDAR	69.9729	-10.8893	3.04692	-3.57386	0.000351761	0.0117923
ENSG00000165244	ZNF367	87.3468	4.7328	1.32536	3.57095	0.000355691	0.0118944
ENSG00000081913	PHLPP1	268.397	2.11746	0.593145	3.56989	0.000357126	0.0119128
ENSG00000135631		388.343	4.47064	1.25289	3.56826	0.000359358	0.0119551
ENSG00000198734	F5	232.444	4.52486	1.26833	3.56758	0.000360298	0.0119551
ENSG00000169242	EFNA1	137.538	7.59767	2.12998	3.56702	0.000361064	0.0119551
ENSG00000158615	PPP1R15B	4900.94	0.782761	0.219802	3.56122	0.000369141	0.0121925
ENSG00000067225		9879.88	-0.637651	0.179237	-3.55758	0.000374281	0.012292
ENSG00000119699	TGFB3	70.9772	6.46644	1.8177	3.55748	0.000374425	0.012292
ENSG00000172985	SH3RF3	42.9754	7.35027	2.06645	3.55695	0.000375183	0.012292
ENSG00000187535	IFT140	35.0308	7.35228	2.06727	3.55651	0.000375811	0.012292
ENSG00000151914	DST	43.3752	5.9155	1.66435	3.55423	0.00037908	0.012317
ENSG00000112576	CCND3	4463.7	0.684771	0.19267	3.55411	0.00037926	0.012317
ENSG00000161921	CXCL16	1270.05	-1.90039	0.534709	-3.55407	0.000379322	0.012317
ENSG00000105329	TGFB1	10023.2	-0.66383	0.186818	-3.55335	0.000380354	0.0123207
ENSG00000132274	TRIM22	7399.13	0.571551	0.160924	3.55169	0.000382762	0.0123689
ENSG00000088812	ATRN	114.307	5.85592	1.65455	3.53928	0.00040122	0.0129343
ENSG00000165905	LARGE2	38.3863	7.78598	2.20048	3.5383	0.000402705	0.0129511
ENSG00000232133	NA	131.974	6.50775	1.83965	3.53749	0.000403955	0.0129603
ENSG00000127824	TUBA4A	44628.5	-0.480942	0.136005	-3.5362	0.000405922	0.0129924
ENSG00000133321	RARRES3	6191.02	-0.751646	0.212907	-3.53039	0.000414942	0.0132496
ENSG00000047056	WDR37	1343.08	1.27929	0.362671	3.52741	0.000419649	0.0133681
ENSG00000198945	L3MBTL3	429.466	1.75769	0.498865	3.52337	0.000426095	0.0135414
ENSG00000163964	PIGX	1824.55	-0.866044	0.246437	-3.51426	0.000440976	0.0139802
ENSG00000116717	GADD45A	8234.49	0.648341	0.18452	3.51366	0.000441982	0.0139802
ENSG00000184113	CLDN5	290.05	10.6169	3.02289	3.51218	0.000444453	0.0140253
ENSG00000116062	MSH6	2242.84	1.32899	0.378686	3.50947	0.000448993	0.0141354
ENSG00000279453	NA	176.136	4.827	1.37567	3.50883	0.000450076	0.0141364
ENSG00000126524	SBDS	10353.9	0.598582	0.170749	3.50563	0.000455534	0.0142744
ENSG00000135077	HAVCR2	489.499	2.92219	0.833765	3.50481	0.000456936	0.0142851
ENSG00000117500	TMED5	2937.33	0.672405	0.192141	3.49954	0.000466059	0.0145365
ENSG00000164512	ANKRD55	36.767	4.70651	1.3457	3.49744	0.00046974	0.0146072
ENSG00000133065	SLC41A1	1276.57	1.13406	0.324293	3.49701	0.000470499	0.0146072
ENSG00000119912	IDE	294.865	3.48354	0.996686	3.49512	0.00047385	0.0146774
ENSG00000078589	P2RY10	7465.22	-0.456095	0.130794	-3.48712	0.000488248	0.0150885
ENSG00000115590	IL1R2	54.6957	8.40615	2.41209	3.48501	0.000492126	0.0151735
ENSG00000177728	TMEM94	244.096	2.9406	0.844012	3.48407	0.000493851	0.0151918
ENSG00000120647	CCDC77	339.191	-2.66947	0.766596	-3.48223	0.00049725	0.0152615
ENSG00000162836	ACP6	129.381	4.62464	1.32873	3.48049	0.000500501	0.0153263
ENSG00000171033	PKIA	1937.28	-1.07455	0.308846	-3.47926	0.000502797	0.0153377
ENSG00000258659		159.38	-4.50732	1.29555	-3.47907	0.000503155	0.0153377
ENSG00000164142	FAM160A1	79.1702	8.02133	2.30608	3.47834	0.000504529	0.0153448
ENSG00000170325	PRDM10	189.799	3.7736	1.09001	3.46199	0.0005362	0.0162712
ENSG00000111863	ADTRP	1984.4	0.855835	0.247677	3.45544	0.000549396	0.0166341
ENSG00000104549	SQLE	476.345	2.07441	0.600668	3.4535	0.000553361	0.0167165
ENSG00000171649	ZIK1	279.816	4.0614	1.17835	3.44668	0.000567518	0.0171057
ENSG00000187626	ZKSCAN4	130.49	4.73092	1.37671	3.43641	0.000589486	0.0177281
ENSG00000103343	ZNF174	330.616	4.24838	1.24006	3.42594	0.000612666	0.0183841
ENSG00000254685	NA	96.8262	5.88152	1.71871	3.42205	0.000621508	0.0186079
ENSG00000117632	STMN1	8894.18	0.369636	0.108108	3.41915	0.00062817	0.0187655
ENSG00000175536	LIPT2	76.2988	6.40721	1.87459	3.41792	0.00063101	0.0188086
ENSG00000228028	NA	30.3101	10.3078	3.02247	3.41041	0.000648656	0.0192918
ENSG00000173786	CNP	2479.64	0.61975	0.181878	3.40751	0.000655582	0.0194547
ENSG00000171444	MCC	131.775	4.59288	1.34873	3.40533	0.000660832	0.0195673
ENSG00000175938	ORAI3	164.448	5.1971	1.5267	3.40414	0.000663724	0.0196098
ENSG00000006652	IFRD1	11534.6	0.576391	0.169374	3.40306	0.000666353	0.0196443
ENSG00000108219	TSPAN14	4663.73	0.660986	0.194441	3.39942	0.000675285	0.0198569
ENSG00000136193	SCRN1	156.148	7.3088	2.15033	3.39892	0.000676521	0.0198569
ENSG00000174944	P2RY14	227.566	4.73292	1.39353	3.39636	0.00068289	0.0200002
ENSG00000173599	PC	50.5695	6.12955	1.80671	3.39265	0.000692202	0.0202289
ENSG00000117643	MAN1C1	1311.98	-1.04556	0.308303	-3.39135	0.000695482	0.0202806
ENSG00000126353	CCR7	98926	-0.399746	0.117897	-3.39062	0.000697339	0.0202907
ENSG00000173530		944.075	1.65531	0.488394	3.38929	0.000700728	0.0203453
ENSG00000131831	NA	163.512	4.37491	1.29128	3.38803	0.000703957	0.020395
ENSG00000166479	TMX3	1419.12	1.40743	0.416188	3.38171	0.000720372	0.0208257
ENSG00000213639	PPP1CB	18959.3	0.454531	0.134558	3.37795	0.000730273	0.0210403
ENSG00000205542		230361	-0.696605	0.206236	-3.37771	0.000730924	0.0210403
ENSG00000159256	MORC3	4186.81	0.857997	0.254581	3.37023	0.000751064	0.0215738
ENSG00000229751	NA	40.7051	-6.35658	1.88721	-3.36824	0.000756492	0.0216834
ENSG00000198752	CDC42BPB	80.515	5.74128	1.70582	3.3657	0.000763503	0.0218378
ENSG00000167799	NUDT8	30.0856	-10.1413	3.0224	-3.35538	0.000792559	0.0225915
ENSG00000184216	IRAK1	4188.31	-0.721746	0.215116	-3.35515	0.000793213	0.0225915
ENSG00000205213	LGR4	47.2787	10.2206	3.04708	3.35424	0.000795843	0.0226184
ENSG00000147065	MSN	19001.7	-0.383552	0.114682	-3.34448	0.000824366	0.0233151
ENSG00000088832	NA	876.991	-1.22559	0.366453	-3.34447	0.000824395	0.0233151
ENSG00000013725	CD6	19827.7	-0.346002	0.103467	-3.34408	0.00082556	0.0233151
ENSG00000047365	ARAP2	5087.82	0.581292	0.173937	3.34196	0.000831891	0.0234447
ENSG00000163001	CFAP36	2234.26	-0.77273	0.231777	-3.33394	0.000856263	0.024081
ENSG00000135269	TES	13322.5	0.405664	0.121741	3.3322	0.000861627	0.0241813
ENSG00000069702	TGFBR3	4341.17	-0.730303	0.219351	-3.32939	0.000870371	0.0243758
ENSG00000105755	ETHE1	961.771	-1.50476	0.452096	-3.32841	0.000873429	0.0244106
ENSG00000147119	CHST7	815.105	-1.00959	0.303406	-3.32752	0.000876242	0.0244384
ENSG00000114107	CEP70	532.896	-2.35776	0.708803	-3.3264	0.000879754	0.0244856
ENSG00000151490	PTPRO	49.7539	7.79362	2.34596	3.32214	0.000893301	0.0248113
ENSG00000100906	NFKBIA	41735	0.312233	0.0940716	3.3191	0.000903077	0.025031
ENSG00000116786	PLEKHM2	1939.8	1.13302	0.341521	3.31756	0.00090807	0.0251177
ENSG00000158457	TSPAN33	137.424	-7.0412	2.12297	-3.31667	0.000910957	0.0251458
ENSG00000211747	NA	983.462	-1.27472	0.384474	-3.31549	0.000914812	0.0252004
ENSG00000174718	KIAA1551	6886.18	0.722585	0.218008	3.31449	0.0009181	0.0252238
ENSG00000236609	ZNF853	99.6644	7.59248	2.29099	3.31406	0.000919516	0.0252238
ENSG00000100116	GCAT	56.239	5.73839	1.73181	3.31352	0.000921287	0.0252238
ENSG00000225138	NA	99.1516	5.40695	1.63216	3.31276	0.000923789	0.0252408
ENSG00000136280	CCM2	2703.8	-0.956341	0.289079	-3.30824	0.000938848	0.0256003
ENSG00000125354	2006-09-01	8783.92	-0.495591	0.149864	-3.30694	0.00094322	0.0256674
ENSG00000113580	NR3C1	16281.1	-0.538289	0.163104	-3.30028	0.000965888	0.0262312
ENSG00000143751	SDE2	2725.12	-0.831035	0.251859	-3.2996	0.000968225	0.0262416
ENSG00000213213	CCDC183	169.177	-3.05221	0.925456	-3.29806	0.000973551	0.0263329
ENSG00000092820	EZR	114582	-0.249387	0.0756366	-3.29717	0.000976649	0.0263636
ENSG00000125531	FNDC11	44.6499	7.30945	2.21812	3.29534	0.00098302	0.0264825
ENSG00000148426	PROSER2	60.1469	6.23348	1.89346	3.29211	0.000994402	0.0267355
ENSG00000256073	NA	106.586	7.18012	2.1847	3.28655	0.00101423	0.0272143
ENSG00000164951	PDP1	2582.43	-0.949492	0.289045	-3.28492	0.0010201	0.0273172
ENSG00000164659	KIAA1324L	436.486	4.09268	1.24711	3.28173	0.00103172	0.0275334
ENSG00000184445	KNTC1	156.233	2.22152	0.676966	3.28158	0.00103227	0.0275334
ENSG00000108582	CPD	2276.95	1.391	0.424362	3.27786	0.00104598	0.0278438
ENSG00000100345	MYH9	23151.2	0.411146	0.125493	3.27624	0.00105199	0.0279484
ENSG00000130475	FCHO1	428.863	-1.74211	0.532055	-3.2743	0.00105924	0.0280856
ENSG00000127951	FGL2	554.88	3.39363	1.03808	3.26915	0.0010787	0.0285452
ENSG00000160113	NR2F6	77.0532	6.15272	1.88487	3.26427	0.00109748	0.0289852
ENSG00000145675	PIK3R1	13421.9	0.490646	0.150349	3.26338	0.00110093	0.0289949
ENSG00000128272	ATF4	13215	0.431828	0.132338	3.26306	0.00110216	0.0289949
ENSG00000143674	MAP3K21	152.219	5.34028	1.63774	3.26075	0.00111117	0.0291748
ENSG00000166913	YWHAB	15774.6	0.357016	0.109635	3.2564	0.00112836	0.0295684
ENSG00000042088	TDP1	2389.93	-0.723058	0.222165	-3.2546	0.00113552	0.029698
ENSG00000247774	NA	5908.32	0.729015	0.224039	3.25396	0.00113808	0.0297072
ENSG00000159346	ADIPOR1	8587.84	-0.379445	0.11664	-3.25311	0.00114148	0.0297383
ENSG00000115685	PPP1R7	1375.8	-0.938839	0.288899	-3.24972	0.00115519	0.0299983
ENSG00000131979	GCH1	4083.99	1.04094	0.320336	3.24954	0.00115593	0.0299983
ENSG00000141577	CEP131	202.676	4.44563	1.3698	3.24547	0.00117256	0.0303713
ENSG00000228168	NA	63.1162	4.65157	1.43404	3.24367	0.00117999	0.0305051
ENSG00000168653	NDUFS5	8266.75	-0.614487	0.189537	-3.24204	0.00118677	0.0306213
ENSG00000085982	USP40	42.6287	6.35954	1.96578	3.23512	0.00121592	0.0313136
ENSG00000143195	ILDR2	55.1038	3.46591	1.07164	3.23421	0.0012198	0.0313532
ENSG00000137337	MDC1	382.759	1.77429	0.548784	3.23313	0.0012244	0.0314115
ENSG00000276953		236.192	-2.07338	0.641423	-3.23247	0.00122725	0.0314247
ENSG00000139974	SLC38A6	133.399	3.60424	1.11574	3.23036	0.00123635	0.0315973
ENSG00000151292	CSNK1G3	1220.36	-1.23725	0.383341	-3.22754	0.00124858	0.0318494
ENSG00000149573	MPZL2	432.031	-1.87773	0.581942	-3.22666	0.00125243	0.0318872
ENSG00000099860	GADD45B	16762	-0.616491	0.191339	-3.22198	0.00127309	0.0323519
ENSG00000267680	NA	782.701	-1.25937	0.391598	-3.21598	0.0013	0.0329735
ENSG00000104722	NEFM	87.2833	6.69324	2.08385	3.21195	0.00131837	0.0333764
ENSG00000129968	ABHD17A	6337.4	-0.642885	0.200385	-3.20825	0.00133548	0.0337044
ENSG00000101152	DNAJC5	814.06	-1.09466	0.341233	-3.20796	0.00133678	0.0337044
ENSG00000048740	CELF2	8488.76	0.642996	0.200465	3.20752	0.00133885	0.0337044
ENSG00000071073	MGAT4A	5899.02	-0.444705	0.138911	-3.20136	0.00136779	0.0343685
ENSG00000080822	CLDND1	12551.6	-0.541881	0.169389	-3.19904	0.00137885	0.034582
ENSG00000067064	NA	13531.1	0.346641	0.108442	3.19654	0.00139087	0.0347779
ENSG00000160683	CXCR5	1041.46	-1.80419	0.564454	-3.19634	0.00139184	0.0347779
ENSG00000153339	TRAPPC8	1214.9	-0.920127	0.288134	-3.1934	0.0014061	0.035069
ENSG00000087589	CASS4	628.252	1.47026	0.460606	3.19202	0.00141281	0.0351563
ENSG00000099797	TECR	9725.31	-0.389971	0.122205	-3.19111	0.00141728	0.0351563
ENSG00000124496	TRERF1	153.171	4.51675	1.41543	3.19107	0.00141745	0.0351563
ENSG00000244701	NA	62.265	5.88497	1.84698	3.18628	0.00144117	0.035679
ENSG00000172349	IL16	2574.07	-0.618239	0.194085	-3.1854	0.00144554	0.0357213
ENSG00000171827	ZNF570	497.95	2.07062	0.650225	3.18446	0.00145022	0.0357605
ENSG00000101773	RBBP8	1039.53	-1.60194	0.503119	-3.18402	0.00145245	0.0357605
ENSG00000278864	NA	55.6427	-9.6857	3.04735	-3.1784	0.00148089	0.036384
ENSG00000215156	NA	126.381	6.29835	1.98195	3.17785	0.00148371	0.036384
ENSG00000148297	MED22	856.107	-1.91794	0.603614	-3.17743	0.00148589	0.036384
ENSG00000167995	BEST1	2196.15	-0.68986	0.217157	-3.17677	0.00148923	0.0363994
ENSG00000101162	TUBB1	55.9801	6.66532	2.09932	3.17499	0.00149843	0.0365578
ENSG00000077549	CAPZB	4571.6	-0.518627	0.163384	-3.17427	0.00150212	0.0365814
ENSG00000120875	DUSP4	5284.86	-0.659234	0.207862	-3.1715	0.00151655	0.0368662
ENSG00000184584	TMEM173	2453.7	0.76418	0.241046	3.17026	0.00152301	0.0369563
ENSG00000060069	CTDP1	2109.91	1.12166	0.353946	3.16901	0.00152961	0.0370496
ENSG00000170379		1577.44	1.1181	0.353268	3.16503	0.00155064	0.0374916
ENSG00000118308		5617.57	-0.827793	0.261624	-3.16405	0.0015559	0.0375511
ENSG00000115053	NCL	24271.4	0.345734	0.109329	3.16234	0.00156509	0.0377052
ENSG00000178773	CPNE7	82.9919	-6.39934	2.02518	-3.15989	0.0015783	0.0379555
ENSG00000185278	ZBTB37	172.947	2.34574	0.742839	3.15781	0.00158959	0.0381586
ENSG00000196381	ZNF781	232.024	-2.92091	0.925356	-3.15653	0.00159659	0.0382583
ENSG00000139618	BRCA2	156.495	-3.5244	1.11713	-3.15487	0.00160571	0.0384085
ENSG00000174500	GCSAM	658.682	2.06998	0.657299	3.14922	0.00163704	0.0390884
ENSG00000162511	LAPTM5	18350	-0.490242	0.155799	-3.14663	0.00165163	0.0393668
ENSG00000181350	LRRC75A	53.3959	6.88707	2.19086	3.14354	0.00166916	0.0397143
ENSG00000169564	PCBP1	5244.4	-0.661885	0.210655	-3.14203	0.0016778	0.0398324
ENSG00000205726	ITSN1	174.495	2.04102	0.649666	3.14164	0.00168005	0.0398324
ENSG00000141556	TBCD	3005.39	-0.815539	0.259738	-3.13986	0.00169029	0.0400046
ENSG00000266411	NA	58.7901	-4.23952	1.35085	-3.13842	0.00169864	0.0401314
ENSG00000118762	PKD2	208.658	2.41641	0.771196	3.13333	0.00172836	0.0406578
ENSG00000157326		102.719	4.38575	1.40003	3.13261	0.0017326	0.0406578
ENSG00000174989	FBXW8	124.095	3.90689	1.24729	3.13231	0.00173438	0.0406578
ENSG00000151240		83.3937	5.15119	1.64461	3.13216	0.00173523	0.0406578
ENSG00000026036		45.7782	6.94558	2.2176	3.13203	0.00173604	0.0406578
ENSG00000107742	SPOCK2	32242.2	-0.512501	0.163681	-3.13109	0.0017416	0.040717
ENSG00000231074	NA	3961.25	-0.768691	0.245658	-3.12911	0.00175335	0.0409205
ENSG00000143119	CD53	43183.9	0.348927	0.111544	3.12817	0.001759	0.0409813
ENSG00000116977	LGALS8	3418.18	-0.73621	0.236178	-3.11718	0.00182592	0.0424126
ENSG00000104783	KCNN4	773.306	-2.82195	0.905369	-3.11691	0.00182759	0.0424126
ENSG00000161653	NAGS	91.9257	5.6957	1.82757	3.11654	0.0018299	0.0424126
ENSG00000274471	NA	29.8647	7.0441	2.26553	3.10925	0.00187566	0.0433984
ENSG00000148335	NTMT1	2697.82	-0.630968	0.20301	-3.10807	0.00188316	0.0434853
ENSG00000065154	OAT	12103	0.421787	0.135726	3.10764	0.00188588	0.0434853
ENSG00000072310	SREBF1	1917.24	-0.670844	0.215982	-3.10602	0.00189626	0.0436498
ENSG00000172819	RARG	427.102	-1.83044	0.589747	-3.10377	0.00191071	0.0439071
ENSG00000259040		34.8433	-9.45413	3.04721	-3.10255	0.00191863	0.0440139
ENSG00000149115	TNKS1BP1	346.535	-2.31997	0.74834	-3.10016	0.00193414	0.044215
ENSG00000174197	MGA	821.251	1.54202	0.497458	3.09981	0.00193647	0.044215
ENSG00000167900	TK1	67.0296	7.68549	2.47944	3.09969	0.00193726	0.044215
ENSG00000172602	RND1	556.289	2.26389	0.730704	3.09823	0.00194679	0.044357
ENSG00000279838	NA	107.807	2.9958	0.968267	3.09399	0.00197487	0.0449208
ENSG00000265148	NA	707.379	-1.1871	0.383957	-3.09176	0.00198975	0.0451115
ENSG00000012211	PRICKLE3	77.9823	3.17782	1.02785	3.09173	0.00198997	0.0451115
ENSG00000174529	TMEM81	88.0229	5.54514	1.79452	3.09004	0.00200132	0.045277
ENSG00000162804	SNED1	824.923	-1.20301	0.389368	-3.08964	0.00200401	0.045277
ENSG00000100106		813.097	-1.18866	0.38497	-3.08766	0.00201736	0.0455024
ENSG00000101974	ATP11C	336.583	3.1983	1.03614	3.08674	0.00202364	0.0455675
ENSG00000213903	NA	172.784	3.89855	1.26411	3.08403	0.00204219	0.0459084
ENSG00000159588	CCDC17	39.1081	8.16111	2.65014	3.0795	0.0020735	0.0465344
ENSG00000162572	SCNN1D	59.5117	7.13928	2.32137	3.07546	0.00210179	0.0470684
ENSG00000164649	CDCA7L	539.722	3.77037	1.22627	3.07466	0.00210739	0.0470684
ENSG00000181704	YIPF6	1418.37	-1.16406	0.378637	-3.07433	0.00210974	0.0470684
ENSG00000124532	MRS2	740.102	-0.970724	0.315774	-3.07411	0.0021113	0.0470684
ENSG00000104140	RHOV	53.979	5.87612	1.9124	3.07265	0.00212168	0.0472102
ENSG00000180448	ARHGAP45	16952.6	-0.291383	0.0948443	-3.07223	0.00212469	0.0472102
ENSG00000197006	METTL9	4108.08	0.542088	0.176596	3.06966	0.00214306	0.0475398
ENSG00000176974	SHMT1	278.532	2.61329	0.851722	3.06824	0.00215321	0.0476862
ENSG00000186462	NA	69.1984	-7.30512	2.38365	-3.06468	0.00217902	0.0481786
ENSG00000126903	SLC10A3	3754.72	-0.564234	0.18418	-3.0635	0.00218766	0.0482902
ENSG00000214530	STARD10	1423.18	-1.05238	0.3437	-3.06192	0.00219922	0.0484657
ENSG00000221968	FADS3	2433.92	-0.847022	0.2767	-3.06116	0.00220483	0.0484873
ENSG00000036549	ZZZ3	1139.99	-1.42433	0.465358	-3.06071	0.0022081	0.0484873
ENSG00000123472	ATPAF1	729.228	-1.15472	0.377321	-3.06032	0.00221102	0.0484873
ENSG00000135245	HILPDA	192.588	3.16854	1.0362	3.05785	0.00222929	0.0488084
ENSG00000130522	JUND	42725.6	-0.567017	0.185495	-3.05678	0.00223727	0.0489034
ENSG00000100422	CERK	3385.5	-0.562106	0.183931	-3.05607	0.00224256	0.0489396
ENSG00000133030	NA	778.177	1.05312	0.344995	3.05255	0.00226904	0.0494371
ENSG00000107819	SFXN3	1603.67	-0.85694	0.281164	-3.04783	0.00230503	0.0501277
ENSG00000088899	LZTS3	869.519	-1.24793	0.409503	-3.04741	0.00230819	0.0501277
ENSG00000163602	RYBP	1178.88	1.13585	0.3728	3.04681	0.00231287	0.0501483
ENSG00000280111	NA	1381.06	0.839368	0.275614	3.04545	0.00232334	0.0502941
ENSG00000149257	SERPINH1	210.101	3.11503	1.02437	3.04092	0.0023586	0.0509753
ENSG00000198830		8419.5	-0.480385	0.158112	-3.03826	0.00237947	0.0513438
ENSG00000196152	ZNF79	467.341	2.96156	0.975026	3.03742	0.00238613	0.0514051
ENSG00000279166	NA	56.9858	5.3868	1.77422	3.03615	0.0023962	0.0515394
ENSG00000140848	CPNE2	108.995	3.16587	1.04443	3.0312	0.00243582	0.0523078
ENSG00000160284	SPATC1L	40.6252	5.7937	1.91178	3.03054	0.0024412	0.0523398
ENSG00000162654	NA	4177.02	-0.588926	0.19445	-3.02867	0.00245631	0.0525799
ENSG00000211450	SELENOH	2072.06	-0.676307	0.223457	-3.02657	0.00247345	0.0528626
ENSG00000141753	IGFBP4	1639.73	-1.22077	0.403507	-3.02539	0.00248314	0.0529855
ENSG00000247679	NA	31.1901	6.17413	2.04229	3.02314	0.00250168	0.0532964
ENSG00000105643	ARRDC2	6768.25	-0.500566	0.16573	-3.02037	0.00252463	0.05365
ENSG00000213380		905.453	1.97495	0.653919	3.02018	0.00252625	0.05365
ENSG00000181754	AMIGO1	424.313	-3.43376	1.13723	-3.01941	0.00253269	0.053673
ENSG00000112294	ALDH5A1	40.1326	3.78579	1.25411	3.01872	0.00253848	0.053673
ENSG00000186891	TNFRSF18	1544.83	-0.857995	0.284235	-3.01862	0.00253932	0.053673
ENSG00000135070	ISCA1	7601.05	-0.525014	0.173966	-3.01791	0.00254522	0.0537133
ENSG00000221866	PLXNA4	30.514	5.29897	1.75623	3.01725	0.00255083	0.0537474
ENSG00000100985	MMP9	353.996	-1.8768	0.622148	-3.01665	0.00255581	0.053768
ENSG00000111203	ITFG2	1104.18	-1.26591	0.419928	-3.01457	0.0025734	0.0540536
ENSG00000173825	TIGD3	36.8763	8.17168	2.71217	3.01297	0.00258703	0.0542549
ENSG00000182580	EPHB3	62.9795	3.54222	1.1767	3.01031	0.00260984	0.0546192
ENSG00000135114	OASL	74064.7	-0.472997	0.157142	-3.00999	0.00261252	0.0546192
ENSG00000143772	ITPKB	5205.98	-0.458584	0.152412	-3.00884	0.00262248	0.0547273
ENSG00000159840	ZYX	2992.48	-0.774835	0.257553	-3.00845	0.00262583	0.0547273
ENSG00000116560	SFPQ	30648.2	0.433643	0.144189	3.00746	0.00263441	0.0548209
ENSG00000189227	C15orf61	920.505	1.14693	0.38146	3.00668	0.00264114	0.0548761
ENSG00000187240	DYNC2H1	77.9449	5.69502	1.89471	3.00575	0.00264924	0.0549595
ENSG00000185697	MYBL1	610.212	2.84117	0.94554	3.00481	0.00265746	0.055045
ENSG00000143365	RORC	462.946	-1.93002	0.642422	-3.00429	0.00266205	0.0550553
ENSG00000091127	PUS7	298.51	3.22555	1.07404	3.0032	0.00267156	0.0551671
ENSG00000214367	HAUS3	7026.34	0.416514	0.138917	2.9983	0.00271489	0.055976
ENSG00000172785		2087.25	0.661053	0.220798	2.99393	0.0027541	0.0566973
ENSG00000108510		1268.75	1.05309	0.352054	2.99129	0.00277806	0.0570516
ENSG00000148908	RGS10	2835.72	-0.640589	0.214165	-2.99109	0.0027798	0.0570516
ENSG00000184007	PTP4A2	14054	0.423606	0.141694	2.98959	0.00279355	0.0572465
ENSG00000125648	SLC25A23	122.093	3.07	1.02743	2.98805	0.00280762	0.0574473
ENSG00000235750	KIAA0040	2074.58	1.42533	0.477146	2.9872	0.00281543	0.0574978
ENSG00000270181		88.7771	6.81752	2.28251	2.98685	0.00281864	0.0574978
ENSG00000144746	ARL6IP5	8255.73	0.721645	0.241837	2.98402	0.00284492	0.0579459
ENSG00000128567	PODXL	74.6203	4.99837	1.67661	2.98123	0.00287098	0.0583881
ENSG00000269929	NA	53.845	5.61043	1.88354	2.97867	0.00289506	0.058789
ENSG00000003056	M6PR	4667.74	-0.489675	0.164471	-2.97727	0.0029083	0.0589272
ENSG00000168734	PKIG	282.382	-2.09497	0.703754	-2.97685	0.00291224	0.0589272
ENSG00000165417	GTF2A1	244.719	2.36945	0.796036	2.97656	0.00291502	0.0589272
ENSG00000142552	RCN3	65.4973	-6.67614	2.24646	-2.97185	0.00296007	0.0597482
ENSG00000148218	ALAD	377.07	-1.78879	0.602854	-2.9672	0.00300525	0.0605691
ENSG00000235859	NA	357.921	1.56803	0.528542	2.9667	0.00301016	0.0605772
ENSG00000138376	BARD1	194.739	4.50457	1.51965	2.96421	0.00303462	0.0609075
ENSG00000259326	NA	41.3093	3.86078	1.30271	2.96366	0.00304001	0.0609075
ENSG00000204219	TCEA3	60.7022	5.52389	1.86388	2.96365	0.00304016	0.0609075
ENSG00000083642	PDS5B	1074.1	1.08377	0.3659	2.96194	0.00305707	0.0611551
ENSG00000243989		51.974	4.58142	1.54915	2.95738	0.00310261	0.0619739
ENSG00000213214	NA	50.9738	5.9879	2.02612	2.95535	0.0031231	0.0622661
ENSG00000104299	INTS9	498.541	1.89938	0.64281	2.9548	0.00312872	0.0622661
ENSG00000118162	KPTN	48.5066	4.89568	1.65722	2.95415	0.00313533	0.0622661
ENSG00000177340	NA	44.7948	7.33302	2.48232	2.95411	0.00313577	0.0622661
ENSG00000113369	ARRDC3	6115.88	-0.521452	0.176578	-2.9531	0.003146	0.062377
ENSG00000152492	CCDC50	158.289	3.28588	1.11292	2.95249	0.00315223	0.0624086
ENSG00000179941	BBS10	76.6893	-5.91062	2.00502	-2.94791	0.00319932	0.0631611
ENSG00000138623	SEMA7A	58.0521	6.3516	2.15463	2.94788	0.00319963	0.0631611
ENSG00000100350	FOXRED2	230.586	2.7714	0.940537	2.94662	0.0032127	0.063326
ENSG00000141540	TTYH2	302.874	-1.60291	0.544337	-2.9447	0.00323264	0.0636258
ENSG00000023445	BIRC3	18399.7	-0.478968	0.162686	-2.94412	0.00323878	0.0636533
ENSG00000162757	C1orf74	61.117	4.38399	1.48979	2.94269	0.00325379	0.063855
ENSG00000136754	ABI1	4957.86	0.512023	0.174141	2.94027	0.00327927	0.064209
ENSG00000142634	EFHD2	14744	-0.425987	0.14489	-2.94007	0.00328138	0.064209
ENSG00000040199	PHLPP2	375.42	2.2201	0.755666	2.93793	0.00330408	0.0645593
ENSG00000174485	DENND4A	4934.36	0.702608	0.239251	2.9367	0.00331723	0.0647221
ENSG00000258790		55.0397	7.16623	2.44215	2.93439	0.00334201	0.0649713
ENSG00000104381	GDAP1	284.896	3.8077	1.29761	2.93439	0.00334208	0.0649713
ENSG00000244560	NA	166.62	-3.35102	1.14207	-2.93416	0.0033445	0.0649713
ENSG00000090263	MRPS33	372.358	-1.49854	0.512164	-2.9259	0.00343465	0.0666263
ENSG00000186665	C17orf58	38.1032	7.36801	2.51992	2.92391	0.00345668	0.066957
ENSG00000131238	PPT1	3888.35	-0.606119	0.207383	-2.9227	0.00347007	0.0671196
ENSG00000101353	MROH8	40.1928	4.26074	1.45935	2.91962	0.00350464	0.0676908
ENSG00000135048	TMEM2	6340.13	0.784453	0.268812	2.91822	0.00352034	0.0678966
ENSG00000100151	PICK1	324.325	2.79063	0.957099	2.91572	0.00354869	0.0683453
ENSG00000148803	FUOM	195.042	-2.90508	0.997408	-2.91263	0.00358403	0.0689271
ENSG00000102879	CORO1A	9772.49	-0.401461	0.137923	-2.91077	0.00360543	0.0692396
ENSG00000151414	NEK7	2400.89	0.779015	0.267777	2.90919	0.00362367	0.0693791
ENSG00000139725	RHOF	3157.91	-0.73185	0.251581	-2.90901	0.00362574	0.0693791
ENSG00000112983	BRD8	2768.55	-0.68387	0.235105	-2.90879	0.00362831	0.0693791
ENSG00000179921	GPBAR1	44.4633	6.33684	2.17884	2.90836	0.00363333	0.0693791
ENSG00000105339	DENND3	1682.71	0.829759	0.285429	2.90706	0.00364845	0.0695689
ENSG00000100346	CACNA1I	46.0284	4.9268	1.69614	2.90471	0.00367591	0.0698964
ENSG00000124216	SNAI1	180.489	3.1185	1.07374	2.90432	0.00368048	0.0698964
ENSG00000117479	SLC19A2	255.484	3.8078	1.31111	2.90426	0.00368122	0.0698964
ENSG00000185220	PGBD2	398.809	2.74435	0.94659	2.89919	0.00374129	0.0709367
ENSG00000137309		2166.19	-0.988391	0.341071	-2.89791	0.00375661	0.0711208
ENSG00000086015	MAST2	366.229	-1.68736	0.582425	-2.89714	0.00376587	0.0711208
ENSG00000164086	DUSP7	164.454	3.0881	1.06594	2.89705	0.00376687	0.0711208
ENSG00000158747		1312.61	-1.0744	0.371203	-2.89438	0.00379913	0.0716294
ENSG00000163590	PPM1L	104.308	3.04775	1.05328	2.89358	0.00380883	0.0717116
ENSG00000069849	ATP1B3	46846.8	0.331672	0.114654	2.8928	0.00381824	0.0717882
ENSG00000125735	TNFSF14	1714.25	-0.746245	0.258031	-2.89207	0.0038271	0.0718544
ENSG00000138231	DBR1	1229.03	1.06095	0.366917	2.89153	0.00383376	0.0718789
ENSG00000167815	PRDX2	2184.47	-0.844289	0.292764	-2.88385	0.00392845	0.0735517
ENSG00000273899		957.93	-0.822168	0.285198	-2.8828	0.00394153	0.0736224
ENSG00000161405	IKZF3	2642.24	-0.841359	0.291868	-2.88267	0.00394318	0.0736224
ENSG00000128886	ELL3	42.363	7.23315	2.51113	2.88043	0.0039713	0.074016
ENSG00000176531	PHLDB3	1232.74	-1.18897	0.412819	-2.88012	0.00397527	0.074016
ENSG00000070526	ST6GALNAC1	202.273	-2.88571	1.00236	-2.87891	0.00399057	0.0741981
ENSG00000179134	SAMD4B	1235.46	-0.883925	0.307089	-2.8784	0.00399702	0.0742154
ENSG00000072958	AP1M1	4278	-0.538759	0.187504	-2.87332	0.00406186	0.0753152
ENSG00000159110	IFNAR2	2448.73	-0.676028	0.235414	-2.87166	0.00408326	0.0756078
ENSG00000133704	IPO8	366.359	2.85877	0.996025	2.87018	0.00410244	0.0758585
ENSG00000204104	TRAF3IP1	390.384	1.87482	0.653327	2.86965	0.00410923	0.0758797
ENSG00000100664	EIF5	28145.8	0.288185	0.100485	2.86794	0.00413148	0.0761858
ENSG00000261611	NA	60.9642	5.501	1.91984	2.86535	0.00416554	0.0767087
ENSG00000145908	ZNF300	107.9	-5.29122	1.84957	-2.86079	0.00422588	0.0777134
ENSG00000172661		1180.89	1.12501	0.393353	2.86005	0.00423575	0.0777885
ENSG00000175556	LONRF3	276.395	3.33973	1.16798	2.8594	0.00424442	0.0778415
ENSG00000204713	TRIM27	2025.26	0.72013	0.251915	2.85863	0.0042548	0.0779254
ENSG00000119509	INVS	268.68	3.06789	1.07343	2.85804	0.00426264	0.0779629
ENSG00000156738	MS4A1	53.6464	6.52085	2.28257	2.8568	0.00427933	0.0781617
ENSG00000112245	PTP4A1	18512.8	-0.498885	0.174756	-2.85475	0.0043071	0.0784855
ENSG00000267519	NA	2794.81	-0.63887	0.22382	-2.85439	0.00431195	0.0784855
ENSG00000169093	NA	3587.01	-0.565349	0.198076	-2.8542	0.00431457	0.0784855
ENSG00000275506	NA	48.0505	5.06985	1.77777	2.8518	0.00434726	0.0789733
ENSG00000198026	ZNF335	3081.04	0.632269	0.221742	2.85137	0.00435314	0.0789733
ENSG00000108479	GALK1	359.657	-1.3353	0.468411	-2.85071	0.00436214	0.07903
ENSG00000124209	RAB22A	7252.46	-0.401549	0.140933	-2.84921	0.00438276	0.0792758
ENSG00000056277	ZNF280C	334.619	2.66823	0.936592	2.84887	0.0043875	0.0792758
ENSG00000174516	PELI3	127.934	4.07613	1.43144	2.84757	0.00440538	0.0794357
ENSG00000124193	SRSF6	3062.21	-0.582852	0.204699	-2.84736	0.00440837	0.0794357
ENSG00000172943	PHF8	857.122	1.38335	0.48591	2.84693	0.00441432	0.0794357
ENSG00000052795	FNIP2	1001.91	0.987818	0.347026	2.84652	0.00441999	0.0794357
ENSG00000111087	GLI1	40.4193	5.69535	2.00122	2.84593	0.00442816	0.0794764
ENSG00000124067	SLC12A4	118.568	-2.83645	0.997076	-2.84477	0.00444436	0.0796168
ENSG00000166136	NA	4726.41	-0.547981	0.192644	-2.84452	0.00444783	0.0796168
ENSG00000179950	PUF60	7396.83	-0.415381	0.146182	-2.84154	0.00448956	0.0802569
ENSG00000134802	SLC43A3	773.678	-1.11266	0.392014	-2.83831	0.0045353	0.0809669
ENSG00000101265	RASSF2	3497.03	-0.691075	0.243556	-2.83743	0.00454777	0.0810818
ENSG00000131143		13806.9	-0.428235	0.150968	-2.83659	0.00455983	0.0811308
ENSG00000055044	NOP58	13394.1	-0.3539	0.124771	-2.8364	0.00456259	0.0811308
ENSG00000115112	TFCP2L1	84.8725	4.41715	1.55756	2.83594	0.00456913	0.0811397
ENSG00000061936	SFSWAP	1273.69	0.896794	0.316272	2.83551	0.00457519	0.0811402
ENSG00000075914	EXOSC7	1025.68	-0.928637	0.327666	-2.8341	0.00459554	0.0813937
ENSG00000152804	HHEX	94.6474	4.84263	1.70896	2.83367	0.00460171	0.0813958
ENSG00000114978		6791.79	0.412987	0.145893	2.83075	0.0046439	0.0820341
ENSG00000197837		175.048	2.59753	0.917854	2.83	0.00465476	0.082118
ENSG00000164111	ANXA5	5484.36	-0.510045	0.18026	-2.8295	0.00466207	0.0821392
ENSG00000112218	GPR63	64.0791	2.58095	0.912711	2.82778	0.00468719	0.0824737
ENSG00000144426	NBEAL1	1090.63	1.23733	0.437822	2.82609	0.00471193	0.0828006
ENSG00000108091	CCDC6	643.012	1.13	0.400001	2.82499	0.00472814	0.0829771
ENSG00000165102		5137.26	-0.67041	0.237524	-2.8225	0.00476513	0.0835171
ENSG00000147251	DOCK11	596.353	1.15796	0.410333	2.82199	0.00477263	0.0835397
ENSG00000068784	SRBD1	136.975	3.34178	1.18491	2.82029	0.004798	0.0838746
ENSG00000164068	RNF123	483.284	-1.60614	0.570018	-2.8177	0.0048369	0.0844447
ENSG00000180730	SHISA2	267.088	-1.70895	0.606717	-2.81672	0.00485168	0.084593
ENSG00000184209	SNRNP35	1149.73	-0.793134	0.281677	-2.81576	0.00486619	0.0847359
ENSG00000130545	CRB3	83.2311	-3.68617	1.30991	-2.81406	0.00489198	0.0850749
ENSG00000104419	Ndrg1	5988.87	0.475581	0.169052	2.81322	0.00490481	0.0851878
ENSG00000183508	FAM46C	8261.59	-0.426632	0.151683	-2.81264	0.00491359	0.0852303
ENSG00000119138	KLF9	630.321	2.53551	0.902434	2.80963	0.00495981	0.0858448
ENSG00000197747	S100A10	16572.1	-0.464021	0.165161	-2.8095	0.00496179	0.0858448
ENSG00000156172	C8orf37	36.306	3.21328	1.14396	2.80891	0.004971	0.0858935
ENSG00000173930	SLCO4C1	92.4588	4.20975	1.49922	2.80795	0.00498576	0.0860338
ENSG00000181163	NA	16786.6	0.401706	0.143081	2.80755	0.00499192	0.0860338
ENSG00000165995	CACNB2	33.9571	4.78616	1.70565	2.80607	0.00501501	0.0862528
ENSG00000185019	UBOX5	955.427	-1.55569	0.554433	-2.80591	0.00501746	0.0862528
ENSG00000182606	TRAK1	376.956	3.06546	1.09375	2.80271	0.00506745	0.087001
ENSG00000125430	HS3ST3B1	815.689	0.963704	0.344483	2.79754	0.00514935	0.0882426
ENSG00000177494	ZBED2	319.457	-3.82341	1.36698	-2.79698	0.00515822	0.0882426
ENSG00000105641	SLC5A5	113.371	3.64614	1.30363	2.79691	0.00515946	0.0882426
ENSG00000089289		1799.27	-0.737977	0.263908	-2.79634	0.00516844	0.0882838
ENSG00000228748	NA	44.8023	4.661	1.66867	2.79324	0.00521838	0.088982
ENSG00000138413	IDH1	293.775	2.28634	0.818603	2.79298	0.00522255	0.088982
ENSG00000253174	NA	36.378	5.16302	1.85022	2.79049	0.00526288	0.0895556
ENSG00000177272	KCNA3	2154.74	0.864703	0.310703	2.78305	0.00538498	0.0915174
ENSG00000143924	EML4	11904.1	-0.419007	0.150588	-2.78247	0.00539467	0.0915664
ENSG00000261236	BOP1	1336.59	1.80078	0.647665	2.78042	0.00542888	0.0920308
ENSG00000133477	FAM83F	377.042	-1.64224	0.590825	-2.77957	0.00544309	0.0921555
ENSG00000266946	NA	32.0547	7.66043	2.7568	2.77874	0.00545704	0.0922754
ENSG00000095066	HOOK2	405.103	-1.58223	0.569534	-2.77811	0.00546759	0.0923376
ENSG00000100029	PES1	1789.57	-0.582314	0.209763	-2.77606	0.00550219	0.0928054
ENSG00000177427	MIEF2	281.512	2.18873	0.788892	2.77444	0.00552967	0.093112
ENSG00000119471	HSDL2	167.071	3.32475	1.19846	2.77417	0.00553422	0.093112
ENSG00000204576	PRR3	390.592	1.88961	0.681501	2.77272	0.00555891	0.0933736
ENSG00000113749	HRH2	47.6849	4.28509	1.5456	2.77245	0.00556366	0.0933736
ENSG00000005844		3076.49	-0.691979	0.249827	-2.76984	0.00560843	0.0940077
ENSG00000070018	LRP6	108.013	3.5334	1.27605	2.769	0.00562283	0.0941039
ENSG00000198056	PRIM1	169.323	3.73048	1.34738	2.76869	0.00562817	0.0941039
ENSG00000181315	ZNF322	139.392	3.8338	1.38614	2.7658	0.00567828	0.0947501
ENSG00000183943	PRKX	5396.46	0.454795	0.164444	2.76565	0.00568092	0.0947501
ENSG00000169884	WNT10B	40.2201	6.39257	2.31234	2.76454	0.00570023	0.0948852
ENSG00000133789	SWAP70	147.471	3.01215	1.08963	2.76438	0.00570313	0.0948852
ENSG00000169826	CSGALNACT2	4223.31	-0.395449	0.143081	-2.76382	0.00571287	0.0949053
ENSG00000134901	KDELC1	32.2164	-8.42262	3.04781	-2.7635	0.00571846	0.0949053
ENSG00000160856	FCRL3	606.344	-2.03912	0.738289	-2.76196	0.00574561	0.0950279
ENSG00000248871	NA	38.0412	6.03426	2.18482	2.76191	0.00574649	0.0950279
ENSG00000168152	THAP9	147.353	-3.35909	1.21624	-2.76186	0.0057474	0.0950279
ENSG00000105404		3900.17	-0.595784	0.215749	-2.76147	0.00575413	0.0950279
ENSG00000089127	OAS1	910.104	-0.896498	0.324721	-2.76082	0.00576558	0.0951003
ENSG00000138769	CDKL2	52.1018	6.66658	2.41733	2.75783	0.00581872	0.0958591
ENSG00000106415	GLCCI1	2796.16	0.725592	0.263281	2.75596	0.00585201	0.0962896
ENSG00000198673	FAM19A2	153.621	2.05515	0.746713	2.75227	0.00591846	0.0971933
ENSG00000234332	NA	109.228	4.06073	1.4755	2.7521	0.00592139	0.0971933
ENSG00000145901	TNIP1	3455.55	-0.677286	0.246622	-2.74625	0.0060281	0.0987694
ENSG00000170837	GPR27	33.0065	7.76711	2.82849	2.74603	0.00603211	0.0987694
ENSG00000115649	CNPPD1	3353.16	-0.729196	0.26562	-2.74526	0.00604621	0.0988745
ENSG00000217801	NA	1343.07	-0.745886	0.271737	-2.74488	0.00605324	0.0988745
ENSG00000030110		2867.91	-0.505679	0.184272	-2.7442	0.0060659	0.098961
ENSG00000225300	NA	48.1819	5.12284	1.86744	2.74325	0.00608351	0.099128
ENSG00000280295	NA	77.7636	3.70665	1.35139	2.74284	0.00609101	0.09913
ENSG00000136279	DBNL	2854.02	-0.684627	0.249675	-2.74208	0.00610522	0.0992412
ENSG00000153936	HS2ST1	573.072	3.04333	1.11106	2.73912	0.00616045	0.100018
ENSG00000172301	COPRS	366.647	3.43956	1.25617	2.73813	0.00617905	0.100199
ENSG00000171451	DSEL	114.951	2.55047	0.931699	2.73744	0.00619191	0.100287
ENSG00000163399	ATP1A1	6375.99	0.490996	0.179435	2.73635	0.0062125	0.100402
ENSG00000151348	EXT2	1488.66	-0.934617	0.341566	-2.73627	0.00621397	0.100402
ENSG00000035499	DEPDC1B	37.244	5.89819	2.15592	2.73581	0.00622263	0.100421
ENSG00000245105	NA	43.44	4.43883	1.62303	2.73491	0.00623973	0.100576
ENSG00000174125	TLR1	452.991	3.06108	1.11992	2.73331	0.00627018	0.100821
ENSG00000100031		189.895	2.76562	1.01233	2.73193	0.0062964	0.100821
ENSG00000163348	PYGO2	2587.09	-0.648553	0.237406	-2.73183	0.00629837	0.100821
ENSG00000173598	NUDT4	7344.11	0.485487	0.177721	2.73174	0.00630007	0.100821
ENSG00000122203	KIAA1191	4735.93	0.468025	0.171342	2.73152	0.00630435	0.100821
ENSG00000166333	ILK	3658.48	-0.435268	0.159352	-2.73148	0.00630498	0.100821
ENSG00000109089	CDR2L	31.7989	7.357	2.6936	2.73129	0.00630876	0.100821
ENSG00000075234	TTC38	561.574	-1.44694	0.529826	-2.73097	0.00631491	0.100821
ENSG00000106635	BCL7B	5052.87	-0.43877	0.160705	-2.73029	0.00632793	0.100873
ENSG00000188763	FZD9	48.5986	6.55661	2.40168	2.73001	0.00633319	0.100873
ENSG00000155760	FZD7	71.0572	3.91299	1.4341	2.72853	0.00636175	0.101208
ENSG00000280067	NA	82.6667	2.40678	0.883253	2.72491	0.00643194	0.102042
ENSG00000249992	NA	37.2902	5.47444	2.0092	2.72469	0.00643613	0.102042
ENSG00000213753	NA	1112.64	-0.924768	0.339408	-2.72465	0.00643694	0.102042
ENSG00000176700	NA	252.697	2.24789	0.825175	2.72414	0.00644695	0.102054
ENSG00000168140	VASN	316.158	1.68189	0.617538	2.72354	0.00645872	0.102054
ENSG00000121892	PDS5A	2534.93	0.867111	0.318387	2.72345	0.00646044	0.102054
ENSG00000228830	NA	1277.02	-1.0133	0.37217	-2.72269	0.00647519	0.102167
ENSG00000149548	CCDC15	85.1035	4.79788	1.76291	2.72156	0.00649741	0.102397
ENSG00000037757	MRI1	850.549	1.25876	0.462729	2.72029	0.00652242	0.102671
ENSG00000182010	RTKN2	564.739	1.77154	0.651356	2.71977	0.00653268	0.102712
ENSG00000186272		604.92	2.89828	1.06587	2.71918	0.0065445	0.102778
ENSG00000120685	PROSER1	1131.45	1.25134	0.46047	2.71752	0.00657725	0.103171
ENSG00000127526	NA	3307.47	-0.510617	0.188032	-2.71559	0.00661576	0.103655
ENSG00000114859	CLCN2	64.4679	-7.3423	2.70629	-2.71305	0.00666675	0.104236
ENSG00000031691	CENPQ	69.945	4.65849	1.71712	2.71297	0.00666836	0.104236
ENSG00000129691	ASH2L	1078.64	-1.0051	0.370667	-2.7116	0.006696	0.104546
ENSG00000180787	ZFP3	146.188	4.04991	1.49488	2.70919	0.0067448	0.105086
ENSG00000111602	TIMELESS	152.699	-2.31486	0.854468	-2.70912	0.00674619	0.105086
ENSG00000134278	SPIRE1	54.6538	5.52899	2.04195	2.7077	0.00677522	0.105416
ENSG00000170322	NFRKB	1467.44	-0.803662	0.296972	-2.70619	0.00680598	0.105772
ENSG00000011021	CLCN6	249.501	2.27375	0.840463	2.70535	0.00682319	0.105856
ENSG00000268001	NA	339.678	-1.37517	0.508351	-2.70516	0.00682711	0.105856
ENSG00000132832	NA	107.028	-3.78461	1.39953	-2.7042	0.00684689	0.10604
ENSG00000089177	KIF16B	85.2961	5.59701	2.0706	2.70308	0.00687	0.106276
ENSG00000116191	RALGPS2	228.505	2.85144	1.05532	2.70196	0.00689324	0.106483
ENSG00000120690	ELF1	10255.1	0.523889	0.193929	2.70145	0.00690385	0.106483
ENSG00000120437		1002.69	1.11862	0.414106	2.70129	0.00690719	0.106483
ENSG00000011590	ZBTB32	1187.9	-0.876553	0.324769	-2.69901	0.00695463	0.107092
ENSG00000132561	MATN2	54.2463	3.44568	1.27733	2.69756	0.00698492	0.107435
ENSG00000177105	RHOG	6469.6	-0.495896	0.183895	-2.69663	0.00700456	0.107595
ENSG00000198821	CD247	9975.17	0.322353	0.119554	2.69631	0.00701131	0.107595
ENSG00000147180	ZNF711	136.603	4.08912	1.51697	2.69558	0.00702671	0.107708
ENSG00000134852	CLOCK	208.381	2.70745	1.00509	2.69375	0.00706531	0.108177
ENSG00000179094	PER1	4275.47	0.425135	0.158027	2.69027	0.00713945	0.10902
ENSG00000011523	CEP68	1385.76	-0.866258	0.322016	-2.69011	0.00714285	0.10902
ENSG00000169504		178.292	3.61145	1.34254	2.69002	0.00714471	0.10902
ENSG00000144815	NXPE3	1367.02	-0.744728	0.276892	-2.68959	0.00715389	0.109036
ENSG00000065357	DGKA	4940.85	0.544424	0.202697	2.68591	0.00723332	0.110122
ENSG00000259802	NA	34.3714	-7.7653	2.89286	-2.68429	0.00726831	0.11048
ENSG00000135968	GCC2	7719.2	-0.447193	0.166621	-2.6839	0.00727699	0.11048
ENSG00000245954	NA	786.559	-1.14337	0.426072	-2.68352	0.00728513	0.11048
ENSG00000166971	AKTIP	1800.3	-0.920127	0.342908	-2.68331	0.00728974	0.11048
ENSG00000100003	NA	2644.33	-0.627192	0.233943	-2.68096	0.0073412	0.111135
ENSG00000099985	OSM	522.288	2.00646	0.749043	2.67869	0.00739101	0.111763
ENSG00000246375	NA	76.1608	3.93984	1.47219	2.67617	0.00744688	0.112481
ENSG00000134470	IL15RA	1273.38	0.728238	0.272189	2.67548	0.00746218	0.112586
ENSG00000121486	TRMT1L	351.845	2.79326	1.04498	2.67304	0.00751667	0.113281
ENSG00000159792	PSKH1	375.188	3.02164	1.13081	2.67211	0.00753759	0.113469
ENSG00000102007	PLP2	3880.03	-0.659137	0.246897	-2.66968	0.0075923	0.114165
ENSG00000164120	HPGD	724.898	4.31046	1.61548	2.66823	0.00762526	0.1143
ENSG00000196526	AFAP1	811.475	1.87567	0.703124	2.66763	0.00763889	0.1143
ENSG00000004534		2042.53	-0.665553	0.249512	-2.66742	0.0076436	0.1143
ENSG00000105397	TYK2	2485.99	0.657338	0.246443	2.66731	0.00764619	0.1143
ENSG00000231770	NA	45.1843	6.65742	2.49622	2.667	0.00765306	0.1143
ENSG00000111530	CAND1	4913.44	0.851585	0.319325	2.66683	0.0076571	0.1143
ENSG00000117228	GBP1	2782.1	-0.663653	0.24887	-2.66667	0.00766079	0.1143
ENSG00000147168	IL2RG	27358.8	-0.324711	0.121793	-2.66608	0.00767413	0.114372
ENSG00000211697	NA	242.7	1.78061	0.668311	2.66434	0.0077139	0.114837
ENSG00000106100	NOD1	320.303	2.94874	1.10716	2.66334	0.00773702	0.115054
ENSG00000150756	FAM173B	58.1418	5.6968	2.14042	2.66153	0.00777867	0.115545
ENSG00000269927	NA	47.9805	4.01351	1.50883	2.66002	0.0078137	0.115938
ENSG00000163219	ARHGAP25	2441.31	0.887571	0.333773	2.65921	0.00783248	0.11605
ENSG00000164104	HMGB2	8317.52	0.429757	0.161627	2.65895	0.00783857	0.11605
ENSG00000049249	TNFRSF9	2802.42	0.659645	0.248139	2.65837	0.00785205	0.116122
ENSG00000150455	TIRAP	109.256	3.29889	1.24112	2.65798	0.00786097	0.116126
ENSG00000137193	PIM1	8432.15	-0.380613	0.14324	-2.65716	0.00788016	0.11619
ENSG00000137496	IL18BP	261.671	-1.46596	0.551723	-2.65706	0.00788254	0.11619
ENSG00000080503	SMARCA2	4327.55	0.847926	0.319272	2.65581	0.00791193	0.116495
ENSG00000144802	NFKBIZ	8925.88	0.579662	0.218321	2.65509	0.00792866	0.116614
ENSG00000109943	CRTAM	1556.13	0.748888	0.282191	2.65383	0.00795842	0.116924
ENSG00000130844	ZNF331	15786.3	-0.472216	0.178052	-2.65213	0.00799869	0.117387
ENSG00000186908	ZDHHC17	756.712	1.16956	0.441699	2.64787	0.00810015	0.118623
ENSG00000142556	ZNF614	461.077	2.35543	0.889564	2.64785	0.00810057	0.118623
ENSG00000137806	NDUFAF1	377.563	-1.28159	0.484222	-2.64669	0.00812844	0.118902
ENSG00000264668	NA	30.9433	7.63706	2.88645	2.64584	0.00814893	0.118957
ENSG00000260302	NA	76.4272	3.78859	1.43193	2.64579	0.00814995	0.118957
ENSG00000126803	HSPA2	1241.76	0.925096	0.349895	2.64393	0.00819499	0.119485
ENSG00000165209	STRBP	1218.59	-0.668193	0.252796	-2.64322	0.00821226	0.119607
ENSG00000062822	POLD1	217.386	3.14641	1.19072	2.64244	0.00823106	0.119666
ENSG00000106012		167.176	2.68644	1.01674	2.64222	0.00823643	0.119666
ENSG00000170265	ZNF212	112.717	2.72406	1.03134	2.64128	0.00825942	0.119666
ENSG00000273000	NA	261.504	2.36114	0.893947	2.64126	0.00825993	0.119666
ENSG00000151746	BICD1	179.229	4.08893	1.54812	2.64122	0.00826081	0.119666
ENSG00000189164	NA	639.775	-1.34871	0.511039	-2.63916	0.00831117	0.120151
ENSG00000146281	PM20D2	290.946	2.15589	0.817004	2.63877	0.00832073	0.120151
ENSG00000224442	NA	32.2326	7.53744	2.85644	2.63875	0.00832113	0.120151
ENSG00000132740	IGHMBP2	818.845	0.981786	0.372184	2.63791	0.00834196	0.120323
ENSG00000007944	MYLIP	8955.56	0.45259	0.17165	2.6367	0.00837173	0.120593
ENSG00000224660	NA	313.246	2.75798	1.04611	2.63642	0.00837866	0.120593
ENSG00000196839		2766.92	-0.513121	0.194686	-2.63564	0.00839784	0.12074
ENSG00000164543	STK17A	16499.7	0.373931	0.141969	2.6339	0.00844107	0.121232
ENSG00000125505		356.453	-1.26911	0.48211	-2.63241	0.00847827	0.121636
ENSG00000117360	PRPF3	2210.47	1.04699	0.397897	2.6313	0.00850584	0.121902
ENSG00000166689	PLEKHA7	33.174	-8.01996	3.04867	-2.63064	0.0085223	0.122008
ENSG00000279584	NA	40.7457	6.67072	2.53861	2.62771	0.00859617	0.122835
ENSG00000107882	SUFU	252.17	2.05567	0.782331	2.62762	0.00859834	0.122835
ENSG00000160781		31.5061	7.55954	2.87781	2.62683	0.00861832	0.122918
ENSG00000099385	BCL7C	739.58	-0.882547	0.335995	-2.62667	0.00862246	0.122918
ENSG00000198858	R3HDM4	6178.63	-0.433763	0.165218	-2.6254	0.00865477	0.122933
ENSG00000204209	DAXX	4931.83	-0.414201	0.15777	-2.62535	0.00865601	0.122933
ENSG00000102699		930.886	1.29129	0.491882	2.6252	0.0086597	0.122933
ENSG00000240065	PSMB9	4249.23	-0.524059	0.199627	-2.62519	0.00866012	0.122933
ENSG00000170242	USP47	10048	0.578665	0.220665	2.62237	0.00873202	0.123788
ENSG00000228314	NA	57.3538	-5.26418	2.00761	-2.62211	0.00873874	0.123788
ENSG00000115355	CCDC88A	198.938	2.32311	0.8861	2.62172	0.00874868	0.123798
ENSG00000151665	PIGF	116.542	3.10385	1.18568	2.61778	0.00885042	0.124987
ENSG00000178852	EFCAB13	93.4877	3.77205	1.44096	2.61775	0.00885128	0.124987
ENSG00000100647	SUSD6	1229.2	1.20785	0.462178	2.61339	0.00896497	0.126309
ENSG00000145740	SLC30A5	2319.89	0.51444	0.196865	2.61316	0.00897085	0.126309
ENSG00000186193	SAPCD2	97.5302	3.53002	1.3509	2.61308	0.0089731	0.126309
ENSG00000174807	CD248	92.4963	-6.12915	2.34688	-2.61162	0.00901144	0.126661
ENSG00000115539		3737.82	0.531941	0.203699	2.61141	0.00901695	0.126661
ENSG00000232838	PET117	504.626	-1.06158	0.406691	-2.61028	0.00904671	0.126947
ENSG00000181026	AEN	2657.21	-0.681163	0.261044	-2.60938	0.00907061	0.127089
ENSG00000189079	ARID2	1075.2	1.24358	0.476614	2.60919	0.00907574	0.127089
ENSG00000156873	PHKG2	2195.52	0.687913	0.263784	2.60787	0.00911086	0.127417
ENSG00000273284	NA	71.7794	3.81883	1.4645	2.60759	0.00911812	0.127417
ENSG00000141279		1896.9	0.84638	0.324637	2.60716	0.0091297	0.127446
ENSG00000061656	SPAG4	762.904	-0.765156	0.293539	-2.60666	0.00914313	0.127479
ENSG00000134107	BHLHE40	8581.29	0.556121	0.213371	2.60636	0.00915102	0.127479
ENSG00000186517	ARHGAP30	3370.28	-0.765292	0.2938	-2.60481	0.00919258	0.127925
ENSG00000105072	C19orf44	51.7605	4.36925	1.67856	2.60298	0.00924179	0.128411
ENSG00000131788	PIAS3	384.19	2.57941	0.991012	2.6028	0.00924656	0.128411
ENSG00000103319	EEF2K	669.2	1.71501	0.65917	2.60177	0.00927446	0.128665
ENSG00000204524	ZNF805	481.742	-1.09422	0.42072	-2.60084	0.00929961	0.128881
ENSG00000173638	SLC19A1	170.025	3.89754	1.49993	2.59848	0.00936387	0.129638
ENSG00000131899	LLGL1	53.7069	3.09293	1.19093	2.59707	0.00940231	0.130036
ENSG00000134352	IL6ST	4814.01	0.780828	0.300788	2.59594	0.00943329	0.130331
ENSG00000204611	ZNF616	164.278	3.23966	1.24822	2.59542	0.00944762	0.130395
ENSG00000068001	HYAL2	241.83	3.58825	1.38357	2.59348	0.00950106	0.130998
ENSG00000274752		343.678	-1.36454	0.526471	-2.59186	0.00954592	0.13146
ENSG00000145730	PAM	1005.66	-1.20171	0.4637	-2.59156	0.00955413	0.13146
ENSG00000178209		7062.02	-0.777357	0.300025	-2.59098	0.00957044	0.13155
ENSG00000272221	NA	36.4467	3.77859	1.45922	2.58946	0.00961266	0.131936
ENSG00000012963	UBR7	2093.8	0.670441	0.258931	2.58926	0.0096182	0.131936
ENSG00000156531	PHF6	785.09	1.4709	0.568242	2.58851	0.00963928	0.13203
ENSG00000121858	TNFSF10	638.357	1.43319	0.553714	2.58831	0.0096447	0.13203
ENSG00000185885		16915.7	-0.477148	0.184387	-2.58775	0.0096604	0.132111
ENSG00000092330	TINF2	4935.47	-0.56508	0.218408	-2.58727	0.0096741	0.132164
ENSG00000166908	PIP4K2C	1293.29	0.783825	0.303009	2.58681	0.00968695	0.132205
ENSG00000137776	SLTM	5208.89	0.600799	0.232308	2.58622	0.00970348	0.132296
ENSG00000010818	HIVEP2	3142.92	0.696879	0.269712	2.58379	0.00977208	0.133031
ENSG00000077420	APBB1IP	2580.56	-0.638044	0.246958	-2.58361	0.00977719	0.133031
ENSG00000162894	FCMR	4793.99	-0.45909	0.177789	-2.58222	0.00981667	0.133433
ENSG00000278030	NA	362.767	-1.0741	0.416378	-2.57962	0.00989077	0.134267
ENSG00000211818	NA	31.2069	5.55157	2.15284	2.57872	0.0099167	0.134267
ENSG00000100889	PCK2	201.483	3.66429	1.42114	2.57841	0.00992549	0.134267
ENSG00000185480	PARPBP	181.988	-2.35947	0.915105	-2.57836	0.00992715	0.134267
ENSG00000163040		133.462	-2.1302	0.826193	-2.57833	0.00992794	0.134267
ENSG00000197442	MAP3K5	855.452	1.40049	0.543595	2.57634	0.0099851	0.134904
ENSG00000081026	MAGI3	438.842	3.10894	1.20726	2.5752	0.0100182	0.135215
ENSG00000168096	ANKS3	159.037	2.13379	0.829033	2.57383	0.0100578	0.135507
ENSG00000023909	GCLM	3380.74	0.713595	0.277258	2.57376	0.01006	0.135507
ENSG00000277734	TRAC	11251.9	-0.475908	0.184967	-2.57293	0.0100841	0.135697
ENSG00000164535	DAGLB	1534.28	0.783024	0.304487	2.57161	0.0101226	0.135895
ENSG00000260465	NA	43.6194	-7.78881	3.02888	-2.57152	0.0101254	0.135895
ENSG00000186197	EDARADD	407.679	2.98192	1.15978	2.57111	0.0101374	0.135895
ENSG00000133874	RNF122	34.9184	4.54093	1.76618	2.57104	0.0101393	0.135895
ENSG00000180611	MB21D2	1266.75	3.40555	1.32492	2.57038	0.0101588	0.135898
ENSG00000162650	ATXN7L2	816.925	-0.840168	0.32687	-2.57034	0.0101598	0.135898
ENSG00000174173	NA	3055.77	0.624514	0.243039	2.5696	0.0101815	0.136053
ENSG00000178385	PLEKHM3	69.2311	4.09644	1.59462	2.56892	0.0102016	0.136148
ENSG00000129596	CDO1	48.6778	7.76568	3.02322	2.56868	0.0102088	0.136148
ENSG00000100558	PLEK2	142.373	-4.89608	1.90647	-2.56814	0.0102246	0.136223
ENSG00000172465	TCEAL1	107.786	-3.03061	1.18086	-2.56645	0.0102745	0.136753
ENSG00000181751	C5orf30	212.061	3.36843	1.31369	2.56409	0.0103448	0.137552
ENSG00000113328	CCNG1	3344.98	-0.525475	0.205133	-2.56163	0.0104181	0.138278
ENSG00000027075	PRKCH	10360.6	0.372381	0.145372	2.56157	0.01042	0.138278
ENSG00000144290	SLC4A10	246.397	3.03173	1.18464	2.55921	0.0104911	0.139085
ENSG00000204356	NELFE	5146.92	-0.445854	0.174249	-2.55871	0.0105061	0.139146
ENSG00000266967	NA	1364.69	-0.655117	0.256187	-2.55718	0.0105525	0.139414
ENSG00000158987		3532.23	0.874443	0.341962	2.55714	0.0105538	0.139414
ENSG00000198440	ZNF583	249.797	2.43954	0.954056	2.55702	0.0105574	0.139414
ENSG00000039319	ZFYVE16	888.385	-1.18672	0.464176	-2.55661	0.0105698	0.13944
ENSG00000263528	IKBKE	1577.02	-1.14963	0.450077	-2.5543	0.01064	0.140229
ENSG00000198561	CTNND1	188.297	2.74075	1.0732	2.55381	0.0106552	0.140292
ENSG00000226505	NA	30.9789	5.70734	2.23534	2.55323	0.0106728	0.140385
ENSG00000100342		1038.44	-0.807646	0.31655	-2.5514	0.010729	0.140987
ENSG00000164032	H2AFZ	19864.7	0.458232	0.179655	2.55062	0.0107532	0.141167
ENSG00000168781	PPIP5K1	66.6923	2.30823	0.906183	2.5472	0.0108592	0.14242
ENSG00000180479	NA	644.149	-1.23934	0.487046	-2.54461	0.0109398	0.143337
ENSG00000137575	SDCBP	22331.5	0.361859	0.142319	2.54259	0.0110034	0.144021
ENSG00000105323	HNRNPUL1	4735.86	-0.485713	0.191072	-2.54204	0.0110206	0.144021
ENSG00000104522	TSTA3	1611.44	-0.729975	0.28719	-2.54179	0.0110287	0.144021
ENSG00000269640	NA	351.508	-1.4381	0.565824	-2.54159	0.0110349	0.144021
ENSG00000266709	NA	114.591	3.60395	1.41845	2.54076	0.0110611	0.144223
ENSG00000213445	SIPA1	5136.05	-0.471449	0.185737	-2.53826	0.0111405	0.145118
ENSG00000159082	SYNJ1	838.446	-0.724726	0.285756	-2.53617	0.0112072	0.145846
ENSG00000174282	ZBTB4	1297.86	-1.07981	0.425914	-2.53527	0.0112359	0.146078
ENSG00000112079	STK38	4758.89	-0.4819	0.190361	-2.5315	0.0113574	0.147515
ENSG00000101608	MYL12A	9235.86	0.36162	0.142912	2.53036	0.0113946	0.147815
ENSG00000261188	NA	40.0247	6.21579	2.45672	2.53011	0.0114025	0.147815
ENSG00000170128	GPR25	40.1026	7.51079	2.96922	2.52955	0.0114209	0.147886
ENSG00000258315		2873.77	-0.481603	0.190412	-2.52927	0.01143	0.147886
ENSG00000198298	ZNF485	122.147	2.25536	0.89199	2.52845	0.0114567	0.148065
ENSG00000154370	TRIM11	1451.03	0.726541	0.287479	2.52728	0.011495	0.148065
ENSG00000048052	HDAC9	61.8642	3.46857	1.37254	2.52713	0.0115	0.148065
ENSG00000144843	ADPRH	40.5129	7.65464	3.02905	2.52708	0.0115016	0.148065
ENSG00000139370	SLC15A4	2111.43	0.712301	0.281891	2.52686	0.0115086	0.148065
ENSG00000117461	PIK3R3	90.2594	2.57919	1.02073	2.52682	0.01151	0.148065
ENSG00000054392	HHAT	51.5378	5.43605	2.15229	2.52571	0.0115465	0.148394
ENSG00000162714	ZNF496	656.653	1.92244	0.761626	2.52413	0.0115985	0.14892
ENSG00000100764		3294.88	-0.600546	0.238111	-2.52212	0.0116649	0.149609
ENSG00000186350	RXRA	350.515	-1.20092	0.47643	-2.52067	0.0117133	0.149609
ENSG00000166925	TSC22D4	289.565	-1.33617	0.530095	-2.52062	0.0117149	0.149609
ENSG00000113838	TBCCD1	748.079	-1.15618	0.45872	-2.52044	0.0117207	0.149609
ENSG00000105204	DYRK1B	1293.93	-0.70044	0.277914	-2.52035	0.0117238	0.149609
ENSG00000096384	Hsp90ab1	43700.1	0.233253	0.0925663	2.51985	0.0117405	0.149609
ENSG00000108556	CHRNE	285.035	-1.53528	0.609281	-2.51982	0.0117414	0.149609
ENSG00000137801	THBS1	1248.53	-0.924608	0.366936	-2.51981	0.0117419	0.149609
ENSG00000125266	EFNB2	221.543	2.70605	1.07405	2.51949	0.0117524	0.149609
ENSG00000084623	EIF3I	8884.46	-0.451215	0.179151	-2.51863	0.0117812	0.149834
ENSG00000131263	RLIM	2023.37	0.580541	0.230658	2.51689	0.0118396	0.150381
ENSG00000243696		67.3422	4.19538	1.66713	2.51653	0.0118516	0.150381
ENSG00000125731	SH2D3A	1657.55	-0.669095	0.265915	-2.5162	0.0118629	0.150381
ENSG00000135999	EPC2	907.766	1.37378	0.54607	2.51576	0.0118774	0.150381
ENSG00000119801	YPEL	71260.5	-0.240941	0.0957754	-2.51569	0.0118801	0.150381
ENSG00000137802	MAPKBP1	367.633	2.3875	0.950677	2.51136	0.0120266	0.152
ENSG00000068366	ACSL4	1141.51	-0.931707	0.371051	-2.51099	0.0120392	0.152
ENSG00000179335	CLK3	5941.02	0.375175	0.149418	2.51091	0.012042	0.152
ENSG00000279691	NA	41.3992	4.03633	1.60812	2.50997	0.0120742	0.152263
ENSG00000072786	STK10	5055.21	0.55946	0.222924	2.50964	0.0120854	0.152263
ENSG00000175470	PPP2R2D	2954.56	-0.723131	0.288214	-2.50901	0.0121071	0.152345
ENSG00000151835	SACS	1131.05	1.18731	0.473262	2.50879	0.0121146	0.152345
ENSG00000072210	ALDH3A2	280.306	3.25528	1.29797	2.50797	0.0121427	0.152555
ENSG00000128340	RAC2	3988.63	-0.577413	0.230438	-2.50571	0.0122205	0.153389
ENSG00000125967	NECAB3	50.3642	4.86999	1.94407	2.50505	0.0122435	0.153535
ENSG00000133818	RRAS2	2234.68	0.464969	0.185663	2.50438	0.0122667	0.153683
ENSG00000136935	GOLGA1	451.467	-1.19246	0.476646	-2.50177	0.0123575	0.154675
ENSG00000162415	ZSWIM5	112.003	3.24687	1.29803	2.50139	0.0123707	0.154697
ENSG00000186310		121.469	4.04913	1.61926	2.5006	0.0123982	0.154897
ENSG00000274561	NA	61.3539	-2.82694	1.13083	-2.49988	0.0124235	0.154962
ENSG00000110002	VWA5A	39.1141	6.77496	2.7102	2.4998	0.0124265	0.154962
ENSG00000151715	TMEM45B	111.459	-2.37564	0.950985	-2.49809	0.0124866	0.155567
ENSG00000196083	IL1RAP	415.788	2.2775	0.91222	2.49666	0.0125369	0.15605
ENSG00000139289	PHLDA1	3288.01	-0.587721	0.23558	-2.49479	0.0126033	0.156731
ENSG00000105662	CRTC1	57.2519	2.56738	1.0293	2.4943	0.0126205	0.156799
ENSG00000102119		1363.05	-0.793978	0.318485	-2.49299	0.0126674	0.157237
ENSG00000104408	EIF3E	6342.62	-0.365416	0.146646	-2.49182	0.0127091	0.157476
ENSG00000100412	ACO2	4836.8	-0.426799	0.171282	-2.49179	0.01271	0.157476
ENSG00000164985	PSIP1	3374.63	-0.501731	0.201438	-2.49075	0.0127474	0.157793
ENSG00000152270	PDE3B	5486.95	0.656252	0.263517	2.49035	0.0127616	0.157823
ENSG00000110090	CPT1A	539.827	-1.59505	0.641086	-2.48805	0.0128447	0.158705
ENSG00000113552	GNPDA1	645.555	1.04347	0.419739	2.486	0.0129187	0.159473
ENSG00000211728	NA	179.687	-1.80906	0.727948	-2.48514	0.0129499	0.159712
ENSG00000141570	CBX8	42.7895	6.05463	2.43817	2.48327	0.0130184	0.160409
ENSG00000196922	NA	252.705	2.41745	0.97417	2.48155	0.0130814	0.160931
ENSG00000121057	AKAP1	2432.87	-0.793752	0.319873	-2.48146	0.0130847	0.160931
ENSG00000113811		12945.6	-0.383976	0.154797	-2.48051	0.0131195	0.160935
ENSG00000182220	ATP6AP2	5201.35	-0.37451	0.150985	-2.48044	0.013122	0.160935
ENSG00000276070	NA	3506.76	0.965765	0.389354	2.48043	0.0131224	0.160935
ENSG00000169727	GPS1	1845.44	-0.642532	0.259071	-2.48014	0.0131329	0.160935
ENSG00000077585	GPR137B	1354.78	-0.837366	0.33772	-2.47947	0.0131578	0.161093
ENSG00000134986	NREP	151.31	1.92296	0.776019	2.47799	0.0132126	0.161617
ENSG00000148985	PGAP2	279.981	2.47879	1.00061	2.47728	0.0132388	0.161723
ENSG00000171680	PLEKHG5	43.9192	3.76195	1.51869	2.4771	0.0132453	0.161723
ENSG00000143774		14552.3	-0.389046	0.157153	-2.47559	0.0133018	0.1622
ENSG00000112394	SLC16A10	2384.97	0.925136	0.373733	2.47539	0.0133089	0.1622
ENSG00000187778	MCRS1	1532.79	-0.798107	0.322457	-2.47508	0.0133206	0.1622
ENSG00000239503	NA	41.0202	-6.68729	2.7028	-2.47421	0.0133531	0.162449
ENSG00000008300	CELSR3	53.3779	6.0307	2.4381	2.47353	0.0133786	0.162474
ENSG00000205643	CDPF1	182.242	-1.71612	0.69382	-2.47343	0.0133822	0.162474
ENSG00000129667	RHBDF2	2776.16	-0.725363	0.293291	-2.47319	0.0133914	0.162474
ENSG00000163069	SGCB	352.756	2.11585	0.855651	2.47279	0.0134062	0.162506
ENSG00000075240		442.599	-1.12244	0.454198	-2.47126	0.0134639	0.163059
ENSG00000063761	ADCK1	52.5165	-3.57744	1.44788	-2.47081	0.0134807	0.163115
ENSG00000240891	NA	237.863	-2.49409	1.00961	-2.47036	0.0134975	0.16315
ENSG00000116741	RGS2	13384.7	-0.331284	0.134118	-2.47009	0.0135078	0.16315
ENSG00000139537	CCDC65	91.093	4.03778	1.63523	2.46924	0.0135399	0.163378
ENSG00000166848	TERF2IP	12885.6	0.325135	0.13169	2.46895	0.0135511	0.163378
ENSG00000099810	MTAP	270.294	2.60883	1.05719	2.46771	0.0135982	0.1638
ENSG00000137804	NUSAP1	692.79	1.36242	0.552517	2.46584	0.0136693	0.16446
ENSG00000133056	PIK3C2B	90.7266	2.84537	1.15402	2.46562	0.0136775	0.16446
ENSG00000157895	C12orf43	949.322	-0.864373	0.35077	-2.46422	0.0137313	0.164959
ENSG00000071242	RPS6KA2	81.8841	3.90544	1.58552	2.46319	0.0137707	0.165135
ENSG00000062524	LTK	169.328	2.71888	1.10387	2.46304	0.0137765	0.165135
ENSG00000164338	UTP15	499.72	2.37603	0.964914	2.46243	0.0138001	0.165135
ENSG00000099139	PCSK5	3735.93	0.928816	0.377202	2.46238	0.0138017	0.165135
ENSG00000162461	SLC25A34	60.17	2.75714	1.11987	2.46201	0.0138162	0.165135
ENSG00000122378	FAM213A	88.2689	2.14657	0.871908	2.46192	0.0138196	0.165135
ENSG00000117298	ECE1	3340.86	-0.850747	0.345712	-2.46086	0.0138606	0.165443
ENSG00000156381	ANKRD9	414.206	1.81825	0.738942	2.46061	0.0138699	0.165443
ENSG00000170802	FOXN2	2048.21	1.15249	0.468528	2.45981	0.013901	0.165666
ENSG00000168661	ZNF30	44.4442	5.90482	2.40131	2.459	0.0139325	0.165894
ENSG00000228903	NA	93.068	3.17215	1.29031	2.45844	0.0139541	0.166005
ENSG00000197147		1653.35	-0.864291	0.351631	-2.45795	0.0139733	0.166086
ENSG00000204685	NA	264.177	1.49252	0.60735	2.45743	0.0139933	0.166177
ENSG00000165650	PDZD8	863.27	1.46194	0.595031	2.45691	0.0140138	0.166274
ENSG00000256262	NA	296.229	-1.37575	0.560044	-2.4565	0.0140296	0.166314
ENSG00000204370	SDHD	5196.07	-0.456902	0.186087	-2.45532	0.0140759	0.166673
ENSG00000108654	DDX5	127160	0.226232	0.092148	2.4551	0.0140847	0.166673
ENSG00000272201	NA	74.7188	3.87883	1.58043	2.45428	0.0141166	0.166676
ENSG00000078596	ITM2A	19610.3	-0.386029	0.157308	-2.45397	0.0141288	0.166676
ENSG00000154813	DPH3	2232.18	-0.58864	0.239878	-2.45391	0.0141313	0.166676
ENSG00000104142	VPS18	1255.74	0.810717	0.330389	2.45383	0.0141345	0.166676
ENSG00000272384	NA	36.5069	6.3951	2.60716	2.4529	0.0141708	0.166957
ENSG00000172845	SP3	4230.04	0.399995	0.163221	2.45063	0.0142607	0.167868
ENSG00000148110	MFSD14B	4254.85	0.921445	0.376051	2.45032	0.0142731	0.167868
ENSG00000065060	UHRF1BP1	163.011	2.39955	0.979718	2.44923	0.0143161	0.168227
ENSG00000140153	WDR20	1269.39	1.8562	0.758028	2.44872	0.0143363	0.168317
ENSG00000149418	ST14	34.3334	7.4138	3.02957	2.44715	0.0143992	0.16874
ENSG00000110422	HIPK3	1686.57	0.85463	0.349273	2.44688	0.0144099	0.16874
ENSG00000173818	ENDOV	445.729	-1.16596	0.476511	-2.44688	0.01441	0.16874
ENSG00000131711	MAP1B	34.4381	7.4295	3.04057	2.44346	0.0145472	0.170199
ENSG00000177054	ZDHHC13	410.855	-1.68942	0.6916	-2.44277	0.0145751	0.170376
ENSG00000110852	CLEC2B	6730.2	-0.453905	0.185861	-2.44218	0.0145988	0.170499
ENSG00000163904	SENP2	2102.46	-0.663989	0.271917	-2.44188	0.0146109	0.170499
ENSG00000137502	RAB30	809.473	-0.895536	0.366844	-2.44119	0.0146389	0.170677
ENSG00000221817	NA	172.129	-1.91721	0.785947	-2.43936	0.0147131	0.171394
ENSG00000135469	COQ10A	3670.93	0.486979	0.19971	2.43843	0.014751	0.171652
ENSG00000167840	ZNF232	443.784	2.37054	0.972253	2.43819	0.0147608	0.171652
ENSG00000103811	CTSH	514.659	1.14184	0.468699	2.43619	0.0148431	0.172459
ENSG00000042286	AIFM2	68.2099	2.95562	1.21419	2.43423	0.0149235	0.173216
ENSG00000115841	RMDN2	65.9551	-5.08201	2.08794	-2.43398	0.0149339	0.173216
ENSG00000010318	PHF7	86.3416	2.63024	1.08206	2.43078	0.0150666	0.174182
ENSG00000183784	C9orf66	270.738	1.98536	0.817013	2.43002	0.015098	0.174182
ENSG00000141696	P3H4	91.3346	2.45612	1.01078	2.42993	0.0151017	0.174182
ENSG00000070061	ELP1	1463.89	1.22503	0.50415	2.42989	0.0151035	0.174182
ENSG00000185085	INTS5	1778.2	0.549837	0.226328	2.42939	0.0151243	0.174182
ENSG00000171100	MTM1	400.888	2.52262	1.03839	2.42934	0.0151261	0.174182
ENSG00000135541	AHI1	2827.93	-0.778889	0.320622	-2.42931	0.0151276	0.174182
ENSG00000168802	CHTF8	3219.32	-0.517083	0.212858	-2.42924	0.0151304	0.174182
ENSG00000154305	MIA3	8762.01	0.436174	0.179571	2.42899	0.0151411	0.174182
ENSG00000132475		104749	-0.309113	0.127267	-2.42885	0.0151468	0.174182
ENSG00000196704	AMZ2	3086.91	-0.571895	0.235683	-2.42655	0.0152433	0.175061
ENSG00000173545	ZNF622	3780.57	0.665531	0.274317	2.42614	0.0152604	0.175061
ENSG00000125740	FOSB	3556.04	-0.409572	0.168821	-2.42607	0.0152634	0.175061
ENSG00000137509	PRCP	1716.17	-0.932523	0.384422	-2.42578	0.0152754	0.175061
ENSG00000113356	POLR3G	45.4855	4.53309	1.86928	2.42505	0.0153064	0.175267
ENSG00000130402	ACTN4	1306.27	-0.67722	0.279503	-2.42295	0.0153952	0.176135
ENSG00000167394	ZNF668	147.24	4.38186	1.80881	2.42251	0.0154139	0.176198
ENSG00000066044	ELAVL1	2056.7	-0.690739	0.28523	-2.42169	0.0154486	0.17632
ENSG00000177084		669.438	1.06519	0.439915	2.42135	0.0154631	0.17632
ENSG00000180233	ZNRF2	1527.69	0.781849	0.322901	2.42133	0.0154639	0.17632
ENSG00000105401	CDC37	6954.9	-0.448797	0.18549	-2.41952	0.0155412	0.177051
ENSG00000108798	ABI3	2752.55	-0.732591	0.303019	-2.41764	0.0156214	0.177814
ENSG00000080824	HSP90AA1	40950.9	0.318272	0.131719	2.4163	0.0156792	0.178322
ENSG00000137462	TLR2	31.018	4.34088	1.79681	2.41588	0.0156971	0.178374
ENSG00000125257	ABCC4	206.564	-2.81113	1.16406	-2.41493	0.0157382	0.17869
ENSG00000069667	RORA	8410.45	0.437679	0.181358	2.41335	0.0158068	0.179318
ENSG00000166887	VPS39	2462.21	1.04741	0.434219	2.41216	0.0158584	0.179637
ENSG00000225720	NA	568.878	-2.26881	0.940624	-2.41203	0.015864	0.179637
ENSG00000174851	YIF1A	995.948	-0.775161	0.321418	-2.41169	0.0158787	0.179637
ENSG00000144566	NA	2967.5	0.440657	0.182755	2.41119	0.0159007	0.179637
ENSG00000132964	CDK8	282.47	2.70441	1.12162	2.41116	0.0159018	0.179637
ENSG00000255112	NA	10587.3	-0.267615	0.111011	-2.41071	0.0159217	0.179693
ENSG00000128191	DGCR8	255.4	2.15651	0.894656	2.41043	0.0159335	0.179693
ENSG00000083817	ZNF416	478.094	3.03235	1.25893	2.40867	0.0160108	0.180413
ENSG00000215301	DDX3X	36054.7	0.379303	0.15763	2.40629	0.0161157	0.181443
ENSG00000119508	NR4A3	1674.5	-0.631326	0.262543	-2.40465	0.0161878	0.18202
ENSG00000105379	ETFB	365.249	-0.997133	0.414725	-2.40433	0.0162023	0.18202
ENSG00000170734	POLH	1157.73	0.920139	0.3828	2.40371	0.0162298	0.18202
ENSG00000273723	NA	34.3802	5.17631	2.1537	2.40345	0.0162412	0.18202
ENSG00000230439	NA	68.1858	-4.70329	1.95716	-2.40312	0.0162558	0.18202
ENSG00000188994	ZNF292	2322.97	0.687106	0.285926	2.40309	0.0162571	0.18202
ENSG00000170633	RNF34	6756.64	0.339799	0.141407	2.40299	0.0162617	0.18202
ENSG00000165138	ANKS6	208.498	-4.17519	1.73823	-2.40197	0.0163069	0.182374
ENSG00000196358	NTNG2	52.4021	3.63426	1.51351	2.40122	0.0163406	0.182519
ENSG00000178105	DDX10	1088.63	-0.793215	0.330367	-2.40101	0.0163498	0.182519
ENSG00000135362	PRR5L	1077.25	-1.17021	0.48743	-2.40077	0.0163606	0.182519
ENSG00000032742	IFT88	159.128	2.38915	0.995465	2.40004	0.0163934	0.182734
ENSG00000118263	KLF7	834.567	2.01753	0.842022	2.39605	0.0165727	0.184462
ENSG00000145780	FEM1C	981.042	1.41499	0.590569	2.39598	0.0165759	0.184462
ENSG00000117419	ERI3	333.379	-1.34215	0.560415	-2.39492	0.0166239	0.184843
ENSG00000135919	SERPINE2	771.03	1.19584	0.499748	2.39289	0.0167164	0.185548
ENSG00000138411	HECW2	51.055	2.64632	1.10603	2.39263	0.0167283	0.185548
ENSG00000078487	ZCWPW1	121.768	2.12652	0.888783	2.39262	0.0167287	0.185548
ENSG00000120802	TMPO	1198.39	1.08278	0.452745	2.39158	0.016776	0.185771
ENSG00000279748	NA	100.3	3.82128	1.59806	2.3912	0.0167934	0.185771
ENSG00000130520	LSM4	1605.18	-0.782693	0.327348	-2.39101	0.016802	0.185771
ENSG00000143178	TBX19	145.019	2.78718	1.1659	2.39057	0.0168221	0.185771
ENSG00000198162	MAN1A2	652.246	0.979201	0.409624	2.39049	0.0168261	0.185771
ENSG00000136250	AOAH	1537.78	-1.0342	0.432654	-2.39036	0.0168317	0.185771
ENSG00000066294	CD84	741.547	1.59035	0.665403	2.39006	0.0168458	0.185774
ENSG00000073969	NSF	852.629	1.15191	0.482197	2.38888	0.0169	0.186219
ENSG00000129450	SIGLEC9	35.3998	-6.5761	2.7544	-2.38749	0.0169638	0.18669
ENSG00000111667	USP5	335.884	1.3736	0.575366	2.38735	0.0169706	0.18669
ENSG00000101194	SLC17A9	106.062	3.5099	1.47123	2.38569	0.017047	0.187377
ENSG00000179041	RRS1	383.037	1.0348	0.433902	2.38488	0.0170849	0.187641
ENSG00000146197	SCUBE3	37.6341	3.07912	1.29145	2.38423	0.0171147	0.187774
ENSG00000171130	NA	308.673	3.29809	1.38349	2.38389	0.0171307	0.187774
ENSG00000179526	SHARPIN	1454.72	-0.572874	0.240328	-2.38371	0.0171389	0.187774
ENSG00000184640	2009-09-01	1345.89	-0.778528	0.326674	-2.3832	0.0171629	0.187884
ENSG00000130592	LSP1	3723.09	-0.436962	0.183701	-2.37866	0.0173755	0.190057
ENSG00000263917	NA	1520.62	0.700543	0.294682	2.37729	0.0174405	0.190612
ENSG00000075856	SART3	3140.32	0.461519	0.194262	2.37576	0.017513	0.191249
ENSG00000160305	DIP2A	1141.06	0.679078	0.28592	2.37506	0.017546	0.19141
ENSG00000204569	PPP1R10	3711.59	0.426815	0.179723	2.37485	0.0175562	0.19141
ENSG00000138821	SLC39A8	10006.5	0.451241	0.190127	2.37337	0.0176265	0.19201
ENSG00000136802	LRRC8A	1915.22	0.591103	0.249112	2.37284	0.0176519	0.19201
ENSG00000108599	AKAP10	1907.04	-0.692325	0.291827	-2.37238	0.0176738	0.19201
ENSG00000125124	BBS2	1609.98	0.88775	0.37423	2.37221	0.0176821	0.19201
ENSG00000181481	RNF135	117.894	1.81457	0.765012	2.37195	0.0176944	0.19201
ENSG00000170836	PPM1D	1594.93	1.27284	0.536633	2.3719	0.017697	0.19201
ENSG00000064489	NA	43.9345	-3.03927	1.28318	-2.36853	0.0178587	0.193609
ENSG00000059804		50145.4	-0.2507	0.105895	-2.36744	0.0179116	0.194026
ENSG00000164938	TP53INP1	505.809	1.49181	0.630538	2.36593	0.0179848	0.194564
ENSG00000145335	SNCA	39.2344	7.02439	2.96911	2.36582	0.0179902	0.194564
ENSG00000274038	NA	39.6341	3.66601	1.55015	2.36494	0.0180329	0.194868
ENSG00000092445	TYRO3	383.285	1.6523	0.699147	2.36331	0.0181127	0.195573
ENSG00000204859	ZBTB48	1023.27	0.906566	0.383686	2.36278	0.0181384	0.195694
ENSG00000005486	RHBDD2	19658.8	-0.327452	0.138656	-2.36162	0.0181955	0.196152
ENSG00000130347	RTN4IP1	65.5396	-4.42814	1.87578	-2.3607	0.0182407	0.196482
ENSG00000159352	PSMD4	3906.2	-0.533748	0.226223	-2.35939	0.0183049	0.197016
ENSG00000135720	DYNC1LI2	1790.23	0.699411	0.296635	2.35782	0.0183826	0.197693
ENSG00000150867	PIP4K2A	2219.49	0.545248	0.231445	2.35584	0.0184806	0.198589
ENSG00000123552	USP45	346.746	1.64655	0.699048	2.35542	0.0185018	0.198642
ENSG00000177225	GATD1	380.604	1.42175	0.603676	2.35515	0.0185151	0.198642
ENSG00000104356	POP1	395.354	3.00505	1.27643	2.35427	0.0185592	0.198873
ENSG00000122042	UBL3	1672.82	0.656768	0.279	2.35401	0.0185722	0.198873
ENSG00000279369	NA	70.0613	3.13008	1.32984	2.35371	0.0185869	0.198873
ENSG00000099817	POLR2E	3008.47	-0.374963	0.159319	-2.35354	0.0185958	0.198873
ENSG00000164040	PGRMC2	1315.74	-0.674714	0.286758	-2.3529	0.0186274	0.199043
ENSG00000135046	ANXA1	129375	0.201957	0.0858488	2.35247	0.0186493	0.199043
ENSG00000156853	ZNF689	1231.43	-0.892873	0.379607	-2.3521	0.0186678	0.199043
ENSG00000120709	FAM53C	4844.58	0.749504	0.318674	2.35195	0.0186755	0.199043
ENSG00000167380	ZNF226	475.554	-0.91887	0.390719	-2.35174	0.0186857	0.199043
ENSG00000276085		971.538	1.33823	0.569211	2.35103	0.0187216	0.199111
ENSG00000103187	COTL1	10697	0.33554	0.142721	2.35103	0.0187217	0.199111
ENSG00000101367	MAPRE1	7614.35	-0.374734	0.159484	-2.34967	0.0187901	0.199542
ENSG00000157873	TNFRSF14	1694.57	-0.678885	0.288932	-2.34963	0.0187919	0.199542
ENSG00000148773	MKI67	35.1301	7.09373	3.02076	2.34832	0.0188582	0.200087
ENSG00000123091	RNF11	2641.08	-0.395756	0.168587	-2.34748	0.0189007	0.20038
ENSG00000143375	CGN	83.502	-3.03906	1.29566	-2.34558	0.0189977	0.20125
ENSG00000133872	SARAF	132131	0.189267	0.0807109	2.345	0.0190273	0.201317
ENSG00000135899	SP110	2170.64	-0.521331	0.22235	-2.34465	0.0190452	0.201317
ENSG00000183621	ZNF438	172.196	2.96552	1.26485	2.34457	0.019049	0.201317
ENSG00000001561	ENPP4	762.223	2.16032	0.922197	2.34259	0.0191507	0.202057
ENSG00000140853	NLRC5	5740.4	0.42447	0.181207	2.34246	0.0191573	0.202057
ENSG00000213463	SYNJ2BP	225.258	2.12649	0.90789	2.34223	0.0191687	0.202057
ENSG00000166997	CNPY4	250.077	-1.63406	0.697737	-2.34194	0.0191836	0.202057
ENSG00000101310	SEC23B	4640.65	-0.517787	0.221112	-2.34174	0.0191941	0.202057
ENSG00000116668	SWT1	207.305	2.39199	1.02262	2.33908	0.0193314	0.203343
ENSG00000137563	GGH	190.785	2.47583	1.05861	2.33875	0.0193482	0.20336
ENSG00000179361	ARID3B	1293.99	0.840308	0.359377	2.33824	0.019375	0.203431
ENSG00000133574	GIMAP4	2931.07	-0.548823	0.234736	-2.33804	0.0193852	0.203431
ENSG00000133142	TCEAL4	161.069	3.40139	1.45539	2.3371	0.0194342	0.203786
ENSG00000183682		55.1132	3.62061	1.5504	2.33527	0.0195292	0.204519
ENSG00000230366	NA	93.3036	2.51073	1.07539	2.33472	0.0195581	0.204519
ENSG00000169230	PRELID1	3878.85	-0.516344	0.221162	-2.33468	0.0195599	0.204519
ENSG00000164109		278.58	1.11932	0.479461	2.33453	0.0195677	0.204519
ENSG00000163536	SERPINI1	235.557	3.22232	1.38077	2.33372	0.0196105	0.204519
ENSG00000179456	ZBTB18	440.259	1.07407	0.460244	2.33369	0.0196117	0.204519
ENSG00000180884	ZNF792	89.1922	-5.41571	2.32084	-2.33352	0.0196211	0.204519
ENSG00000105732	ZNF574	3141.31	0.630584	0.270268	2.33318	0.0196389	0.204519
ENSG00000169032	MAP2K1	3689.05	0.411212	0.176249	2.33314	0.019641	0.204519
ENSG00000112339	HBS1L	3740.87	1.06027	0.454608	2.33226	0.0196868	0.204837
ENSG00000167114	SLC27A4	419.947	1.3842	0.594228	2.32941	0.0198375	0.206195
ENSG00000257497	NA	34.6717	4.69425	2.01538	2.32921	0.0198479	0.206195
ENSG00000165698	SPACA9	62.5145	-2.57292	1.1048	-2.32886	0.0198667	0.206204
ENSG00000147535	PLPP5	3050.62	-0.705239	0.302858	-2.32861	0.0198795	0.206204
ENSG00000186812	ZNF397	292.371	-1.19144	0.511788	-2.32799	0.0199125	0.206387
ENSG00000116574	RHOU	33.4774	5.51138	2.36796	2.32749	0.0199394	0.206507
ENSG00000077150	NFKB2	8260.86	-0.35919	0.154364	-2.3269	0.0199704	0.206669
ENSG00000169228	RAB24	971.3	-0.752726	0.323627	-2.3259	0.0200237	0.207061
ENSG00000211734	NA	401.729	-1.00196	0.431084	-2.32428	0.0201105	0.207383
ENSG00000136715	SAP130	440.892	1.92466	0.828132	2.3241	0.0201201	0.207383
ENSG00000127124	HIVEP3	167.452	2.56925	1.10551	2.32404	0.0201235	0.207383
ENSG00000186469	GNG2	13126.1	0.340083	0.146348	2.3238	0.020136	0.207383
ENSG00000128654	MTX2	148.632	2.89433	1.24557	2.32369	0.0201423	0.207383
ENSG00000188997	KCTD21	530.61	-1.16661	0.502071	-2.32359	0.0201475	0.207383
ENSG00000141551	CSNK1D	15664.9	0.258524	0.111284	2.32311	0.0201733	0.20749
ENSG00000166451	CENPN	509.419	2.03602	0.876571	2.3227	0.020195	0.207555
ENSG00000140259	MFAP1	2217.06	0.540658	0.232805	2.32237	0.020213	0.207581
ENSG00000279644	NA	63.3132	-2.69845	1.16254	-2.32116	0.0202784	0.208094
ENSG00000123338	NCKAP1L	2861.4	-0.745408	0.321185	-2.32081	0.0202973	0.208128
ENSG00000108622	ICAM2	6897.47	0.276009	0.118981	2.31978	0.0203529	0.20844
ENSG00000278206	NA	80.9341	-3.53229	1.52307	-2.3192	0.0203842	0.20844
ENSG00000166439	RNF169	228.85	3.11943	1.34513	2.31905	0.0203924	0.20844
ENSG00000127081		587.386	1.53921	0.663731	2.31903	0.0203932	0.20844
ENSG00000198937	CCDC167	995.382	-0.904976	0.390276	-2.31881	0.0204052	0.20844
ENSG00000127948	POR	8442.3	0.339994	0.14665	2.3184	0.0204276	0.208511
ENSG00000173621	LRFN4	67.0491	3.8979	1.68241	2.31685	0.020512	0.209062
ENSG00000133315	MACROD1	53.8979	3.74204	1.61515	2.31684	0.0205127	0.209062
ENSG00000198846	TOX	516.574	2.68012	1.15745	2.31554	0.0205834	0.209623
ENSG00000108733	PEX12	257.415	3.23096	1.39582	2.31473	0.0206276	0.209914
ENSG00000186919	ZACN	99.3527	-2.19675	0.949724	-2.31304	0.0207204	0.210682
ENSG00000116017	ARID3A	122.262	-1.78787	0.773038	-2.31279	0.0207343	0.210682
ENSG00000167535	CACNB3	98.8664	2.79509	1.2095	2.31095	0.0208354	0.211542
ENSG00000125459		1415.47	-0.621054	0.268775	-2.31068	0.0208504	0.211542
ENSG00000122481	RWDD3	729.605	-0.981516	0.424933	-2.30981	0.0208985	0.211855
ENSG00000162231	NXF1	27920	0.35911	0.155524	2.30903	0.0209421	0.211855
ENSG00000185201	NA	6551.55	-0.43934	0.190274	-2.30899	0.0209441	0.211855
ENSG00000113163	COL4A3BP	1193.34	0.747053	0.323542	2.30899	0.0209444	0.211855
ENSG00000172116		5047.08	0.34137	0.147898	2.30815	0.0209906	0.211902
ENSG00000079263	SP140	2132.01	-0.872148	0.377858	-2.30814	0.0209915	0.211902
ENSG00000125703	ATG4C	117.963	3.7447	1.62302	2.30724	0.0210414	0.211902
ENSG00000106236	NPTX2	29.61	7.02058	3.04333	2.30688	0.0210616	0.211902
ENSG00000246596	NA	86.297	2.7093	1.17448	2.30681	0.0210654	0.211902
ENSG00000146263	MMS22L	375.917	-1.4525	0.629723	-2.30657	0.0210786	0.211902
ENSG00000115415	STAT1	6479.63	0.476584	0.206628	2.30649	0.0210835	0.211902
ENSG00000119760	SUPT7L	3404.53	-0.472754	0.20499	-2.30623	0.0210977	0.211902
ENSG00000162733	DDR2	87.8746	4.40017	1.90797	2.30621	0.0210991	0.211902
ENSG00000083093	PALB2	478.188	2.62498	1.13829	2.30607	0.0211066	0.211902
ENSG00000119285	HEATR1	1949.37	0.694802	0.301454	2.30484	0.0211757	0.212437
ENSG00000162688	AGL	271.189	3.23761	1.40503	2.3043	0.0212059	0.212581
ENSG00000166974	MAPRE2	15219	-0.239678	0.104054	-2.3034	0.0212566	0.21293
ENSG00000117543	DPH5	197.29	1.88264	0.818188	2.30098	0.0213925	0.214132
ENSG00000205220	PSMB10	2872.1	-0.552425	0.240205	-2.29981	0.0214592	0.214639
ENSG00000146282	RARS2	1871	1.14216	0.496893	2.29861	0.021527	0.215158
ENSG00000137040		648.193	2.34807	1.02205	2.29742	0.021595	0.215678
ENSG00000173917	HOXB2	817.53	-0.929725	0.404937	-2.29598	0.0216771	0.216337
ENSG00000119844	AFTPH	1833.65	-0.552247	0.240627	-2.29503	0.0217314	0.216654
ENSG00000136854	STXBP1	172.713	2.87988	1.25493	2.29486	0.0217412	0.216654
ENSG00000065526	SPEN	1658.62	0.756775	0.32988	2.29409	0.0217853	0.216908
ENSG00000215012	NA	717.677	1.50203	0.654807	2.29385	0.0217989	0.216908
ENSG00000161813	LARP4	1335.93	0.59382	0.258963	2.29307	0.0218438	0.217194
ENSG00000143149	ALDH9A1	2385.46	0.849237	0.370599	2.29153	0.0219329	0.217919
ENSG00000234420	NA	683.674	1.01722	0.444185	2.29008	0.0220165	0.21852
ENSG00000071189	SNX13	643.249	2.32666	1.01605	2.28992	0.0220259	0.21852
ENSG00000235172	NA	29.8251	4.64132	2.02717	2.28955	0.0220472	0.21857
ENSG00000129673	AANAT	33.8548	-4.05761	1.77324	-2.28824	0.0221233	0.219162
ENSG00000196150	ZNF250	1389.44	1.32072	0.577346	2.28757	0.0221623	0.219388
ENSG00000112195	TREML2	40.0388	4.56679	1.99744	2.28633	0.0222351	0.219946
ENSG00000115561	NA	970.925	-0.824705	0.360893	-2.28518	0.0223024	0.220449
ENSG00000169599	NFU1	1222.68	-0.683427	0.299213	-2.28408	0.0223666	0.220688
ENSG00000010810	FYN	42051.9	-0.23448	0.102663	-2.28396	0.0223737	0.220688
ENSG00000131652	THOC6	1027.56	-0.845915	0.370377	-2.28393	0.0223758	0.220688
ENSG00000154127	UBASH3B	564.504	1.69323	0.74149	2.28356	0.0223977	0.220711
ENSG00000128159	TUBGCP6	2211.36	0.862869	0.377899	2.28333	0.022411	0.220711
ENSG00000166888	STAT6	3268.1	-0.444404	0.194694	-2.28258	0.0224549	0.220982
ENSG00000198742	SMURF1	490.804	1.67502	0.734088	2.28177	0.0225031	0.221148
ENSG00000188428		593.621	2.51539	1.1024	2.28174	0.0225046	0.221148
ENSG00000100216		4298.08	0.398882	0.174852	2.28125	0.0225335	0.221269
ENSG00000168887	C2orf68	519.192	1.42156	0.623294	2.28071	0.0225654	0.221287
ENSG00000197121	PGAP1	8903.75	0.705013	0.309126	2.28067	0.0225682	0.221287
ENSG00000172716	SLFN11	4632.38	0.839848	0.368426	2.27956	0.0226339	0.221676
ENSG00000137992	DBT	212.213	1.73285	0.760208	2.27944	0.0226409	0.221676
ENSG00000225205	NA	105.212	1.92073	0.84281	2.27896	0.0226694	0.22169
ENSG00000223473	NA	45.3574	3.10088	1.36076	2.27878	0.0226799	0.22169
ENSG00000169710	FASN	336.784	-1.16973	0.51339	-2.27845	0.0226997	0.22169
ENSG00000126457	PRMT1	1901.88	-0.48308	0.212055	-2.27809	0.0227214	0.22169
ENSG00000163606	CD200R1	625.19	0.777875	0.341496	2.27784	0.022736	0.22169
ENSG00000272211	NA	228.26	1.52385	0.669016	2.27775	0.0227413	0.22169
ENSG00000227345	PARG	540.528	2.43549	1.0701	2.27595	0.0228493	0.222582
ENSG00000165527	ARF6	10797.7	0.321617	0.14152	2.27259	0.0230508	0.224383
ENSG00000149557	FEZ1	1108.1	-1.67946	0.740023	-2.26947	0.0232397	0.226057
ENSG00000188878	FBF1	232.765	3.5122	1.54822	2.26854	0.023296	0.226367
ENSG00000177688		97.2164	3.22981	1.42393	2.26824	0.0233143	0.226367
ENSG00000162711	NLRP3	633.31	2.74393	1.20978	2.26812	0.023322	0.226367
ENSG00000273749	CYFIP1	77.693	3.68525	1.62561	2.267	0.0233904	0.226835
ENSG00000103381	CPPED1	107.504	2.48883	1.09796	2.26677	0.023404	0.226835
ENSG00000232300	NA	96.0665	1.83765	0.811047	2.26578	0.0234648	0.227203
ENSG00000173391	OLR1	52.3739	2.88572	1.27371	2.2656	0.0234758	0.227203
ENSG00000112514	CUTA	3215.64	-0.463045	0.204462	-2.2647	0.023531	0.227574
ENSG00000185298	CCDC137	1420.82	0.872798	0.385462	2.26429	0.0235563	0.227595
ENSG00000220412	NA	88.1333	-5.46913	2.41557	-2.26411	0.0235671	0.227595
ENSG00000125170	DOK4	324.662	2.99904	1.325	2.26343	0.023609	0.227836
ENSG00000160223		280.556	-1.26305	0.558129	-2.26301	0.0236349	0.227922
ENSG00000177432	NAP1L5	282.09	-1.569	0.693431	-2.26267	0.0236562	0.227964
ENSG00000136866	ZFP37	116.578	3.06153	1.35325	2.26235	0.0236758	0.22799
ENSG00000185920	PTCH1	197.921	1.9882	0.880017	2.25927	0.0238664	0.229597
ENSG00000005379	TSPOAP1	376.4	-1.42598	0.631217	-2.2591	0.0238769	0.229597
ENSG00000057663	ATG5	3180.57	0.664212	0.294116	2.25833	0.0239251	0.229769
ENSG00000156875	NA	7144.83	0.434229	0.192284	2.25827	0.023929	0.229769
ENSG00000082516	GEMIN5	836.296	1.35766	0.601491	2.25716	0.023998	0.230268
ENSG00000042493	CAPG	707.148	-0.974391	0.431792	-2.25662	0.0240316	0.230426
ENSG00000163624	CDS1	43.624	6.67043	2.95665	2.25608	0.0240658	0.230555
ENSG00000080845		656.613	-0.927126	0.410985	-2.25586	0.0240794	0.230555
ENSG00000170100		657.781	0.865772	0.383835	2.25558	0.0240966	0.230556
ENSG00000122591	FAM126A	1235.53	1.4793	0.655928	2.25528	0.024116	0.230577
ENSG00000275700	AATF	2690.44	-0.534739	0.237197	-2.2544	0.0241708	0.230865
ENSG00000272980	NA	5738.65	0.511963	0.22711	2.25425	0.0241804	0.230865
ENSG00000230099		164.258	-1.49927	0.665235	-2.25375	0.0242118	0.230932
ENSG00000182934	SRPRA	12309.8	-0.300559	0.133369	-2.25359	0.0242218	0.230932
ENSG00000058668	ATP2B4	1633.74	-0.844844	0.374941	-2.25327	0.024242	0.230961
ENSG00000154310	TNIK	1646.25	0.546767	0.242822	2.25172	0.0243398	0.231728
ENSG00000253522	NA	71.5112	4.36748	1.94081	2.25033	0.0244278	0.232191
ENSG00000215421	ZNF407	291.713	2.75189	1.22289	2.25031	0.0244293	0.232191
ENSG00000187713	TMEM203	2049.47	-0.664466	0.29535	-2.24976	0.0244643	0.232191
ENSG00000181016	LSMEM1	231.125	1.74945	0.777628	2.24972	0.0244665	0.232191
ENSG00000101040	ZMYND8	367.146	1.48769	0.661354	2.24946	0.0244831	0.232191
ENSG00000120129	DUSP1	37100.5	0.222479	0.0989092	2.24932	0.0244921	0.232191
ENSG00000276476	NA	75.2653	4.96471	2.20775	2.24877	0.0245274	0.232327
ENSG00000245958	NA	952.234	-0.936745	0.416599	-2.24855	0.024541	0.232327
ENSG00000189367	KIAA0408	60.7742	3.0566	1.3597	2.248	0.0245763	0.232391
ENSG00000261801	NA	210.65	1.99553	0.887796	2.24774	0.0245929	0.232391
ENSG00000075415	SLC25A3	15577.8	0.23836	0.106054	2.24754	0.0246057	0.232391
ENSG00000135637	CCDC142	286.826	1.92516	0.856702	2.24717	0.0246289	0.232391
ENSG00000170315	NA	62994.9	0.22579	0.100488	2.24694	0.0246441	0.232391
ENSG00000174796	THAP6	450.504	-1.22937	0.54716	-2.24682	0.0246515	0.232391
ENSG00000110911	Nramp2	1494.99	1.25633	0.559234	2.24652	0.0246709	0.232411
ENSG00000013275	PSMC4	6547.64	-0.351852	0.156767	-2.24443	0.0248045	0.233507
ENSG00000108788	MLX	2110.98	0.542537	0.241789	2.24385	0.0248423	0.233666
ENSG00000100241	SBF1	2125.25	-0.708897	0.315989	-2.24342	0.0248695	0.233666
ENSG00000269728	NA	33.7593	2.62282	1.16915	2.24336	0.0248736	0.233666
ENSG00000152256	PDK1	1085.78	0.928698	0.41413	2.24253	0.0249274	0.233913
ENSG00000169756	LIMS1	1740.58	-0.734337	0.327476	-2.24241	0.0249347	0.233913
ENSG00000065665	SEC61A2	600.608	-1.35765	0.605587	-2.24187	0.0249699	0.234035
ENSG00000178234	GALNT11	3971.54	-0.458251	0.204424	-2.24167	0.0249825	0.234035
ENSG00000162851	TFB2M	1080.66	-0.93148	0.415607	-2.24125	0.0250099	0.234128
ENSG00000108469	RECQL5	143.074	2.32558	1.03791	2.24063	0.0250498	0.234338
ENSG00000279608	NA	84.3241	2.32787	1.0397	2.23899	0.0251564	0.235094
ENSG00000143337	TOR1AIP1	8945.14	-0.413037	0.184514	-2.23851	0.0251878	0.235094
ENSG00000178922	HYI	191.598	-2.20232	0.983856	-2.23845	0.0251916	0.235094
ENSG00000171792	RHNO1	911.339	-1.09355	0.48856	-2.23832	0.0252005	0.235094
ENSG00000167633	NA	370.529	2.67233	1.19414	2.23788	0.0252289	0.235195
ENSG00000106133	NA	252.793	-1.06427	0.476019	-2.23577	0.0253665	0.236315
ENSG00000115042	NA	235.564	1.71302	0.766457	2.23499	0.0254183	0.236633
ENSG00000204267		894.617	-0.858816	0.384353	-2.23445	0.0254536	0.236798
ENSG00000168385	2002-09-01	5566.23	-0.475956	0.213139	-2.23307	0.0255441	0.237476
ENSG00000178338	ZNF354B	739.181	-0.737781	0.3306	-2.23164	0.0256386	0.23804
ENSG00000205302	SNX2	3163.17	0.358904	0.160833	2.23154	0.0256455	0.23804
ENSG00000102871	TRADD	1083.67	1.1919	0.534159	2.23135	0.025658	0.23804
ENSG00000116906	GNPAT	1362.26	0.727758	0.32623	2.23081	0.0256937	0.238174
ENSG00000081377	CDC14B	91.5021	2.16326	0.969813	2.2306	0.0257078	0.238174
ENSG00000131507	NDFIP1	10451.6	0.407348	0.182662	2.23007	0.025743	0.238324
ENSG00000117533	VAMP4	1144.1	0.74862	0.335731	2.22982	0.0257595	0.238324
ENSG00000101017	CD40	34.589	-4.1944	1.88178	-2.22895	0.0258171	0.238572
ENSG00000174514	MFSD4A	61.8045	2.61858	1.17484	2.22888	0.0258218	0.238572
ENSG00000057294	PKP2	91.2189	2.46049	1.1043	2.2281	0.0258737	0.238726
ENSG00000103335	PIEZO1	1067.04	-0.714482	0.320687	-2.22797	0.0258824	0.238726
ENSG00000120832	MTERF2	367.482	-0.990931	0.444796	-2.22783	0.0258917	0.238726
ENSG00000181036	FCRL6	328.55	2.27228	1.02016	2.22737	0.0259227	0.238847
ENSG00000160185	UBASH3A	1113.07	-0.915138	0.41113	-2.22591	0.0260203	0.23944
ENSG00000143553	SNAPIN	1108.2	-0.761823	0.342258	-2.22587	0.0260226	0.23944
ENSG00000153187	HNRNPU	25253.3	0.256744	0.115373	2.22534	0.0260583	0.239605
ENSG00000139438	FAM222A	2029.15	0.620163	0.278755	2.22476	0.0260977	0.239803
ENSG00000173230	GOLGB1	6323.65	0.473835	0.21303	2.22426	0.0261307	0.239942
ENSG00000175395		101.526	3.06567	1.37856	2.22382	0.0261604	0.240051
ENSG00000104856	RELB	5543.97	-0.516753	0.232451	-2.22306	0.0262115	0.240138
ENSG00000160877		68.2255	3.06046	1.3769	2.22272	0.0262348	0.240138
ENSG00000080200	CRYBG3	94.6305	4.14111	1.86314	2.22265	0.0262393	0.240138
ENSG00000100027		353.05	1.89995	0.854851	2.22255	0.026246	0.240138
ENSG00000105402	NAPA	5124.69	-0.374508	0.168518	-2.22236	0.0262593	0.240138
ENSG00000137075	RNF38	2075.57	0.596116	0.268483	2.22031	0.0263978	0.241133
ENSG00000166598	HSP90B1	23347.3	0.302656	0.136318	2.22022	0.0264039	0.241133
ENSG00000154122	ANKH	2590.93	-0.581761	0.262136	-2.21931	0.0264659	0.241535
ENSG00000165355	FBXO33	2197.34	0.555044	0.250199	2.21841	0.0265268	0.241845
ENSG00000275395		182.157	-3.72973	1.68152	-2.21807	0.0265498	0.241845
ENSG00000176896	TCEANC	177.45	2.56897	1.15833	2.21783	0.0265667	0.241845
ENSG00000137338	PGBD1	53.2844	5.42457	2.44598	2.21775	0.0265718	0.241845
ENSG00000172927	MYEOV	95.5907	-3.45337	1.55788	-2.21672	0.0266425	0.242325
ENSG00000181690	PLAG1	101.717	2.21276	0.99865	2.21575	0.0267084	0.242524
ENSG00000140948	ZCCHC14	315.741	1.42282	0.64216	2.21568	0.0267134	0.242524
ENSG00000204619		3304.88	-0.475465	0.214598	-2.21561	0.0267185	0.242524
ENSG00000130304	SLC27A1	295.015	-1.58227	0.714528	-2.21443	0.0267994	0.243094
ENSG00000099337	KCNK6	504.542	-0.967323	0.436974	-2.21369	0.0268504	0.243392
ENSG00000258838	NA	247.351	2.60091	1.17543	2.21273	0.0269162	0.243824
ENSG00000023516	AKAP11	426.418	-1.18343	0.535316	-2.21071	0.0270557	0.244845
ENSG00000115425	PECR	80.2163	2.91291	1.31772	2.21057	0.0270653	0.244845
ENSG00000185650	ZFP36L1	2538.24	-0.589748	0.266895	-2.20966	0.0271287	0.245253
ENSG00000171476	HOPX	890.591	-0.87783	0.397593	-2.20786	0.0272539	0.246219
ENSG00000204256		17214.8	0.31682	0.143636	2.20572	0.0274038	0.24732
ENSG00000126814	TRMT5	164.295	2.3222	1.05289	2.20555	0.0274156	0.24732
ENSG00000176148	TCP11L1	590.91	-0.862213	0.390968	-2.20533	0.0274309	0.24732
ENSG00000132846	NA	381.509	-1.18046	0.535642	-2.20382	0.0275371	0.247868
ENSG00000106591	MRPL32	4923.18	-0.410603	0.186324	-2.2037	0.0275456	0.247868
ENSG00000159176	CSRP1	1757.69	0.81045	0.367772	2.20368	0.027547	0.247868
ENSG00000139921	TMX1	2041.71	-0.544419	0.2471	-2.20323	0.0275783	0.247984
ENSG00000186416	NKRF	992.624	-0.642435	0.29175	-2.202	0.0276651	0.248598
ENSG00000129472	RAB2B	665.511	1.21907	0.553712	2.20164	0.027691	0.248664
ENSG00000219712	NA	30.374	6.5717	2.98583	2.20096	0.0277387	0.248926
ENSG00000112033	PPARD	356.729	1.54495	0.702215	2.20012	0.0277987	0.249298
ENSG00000187049	TMEM216	685.532	-1.04442	0.474946	-2.19902	0.0278764	0.249829
ENSG00000077238	IL4R	8460.46	0.306166	0.139249	2.1987	0.0278993	0.249867
ENSG00000186501	TMEM222	2134.19	-0.435498	0.19814	-2.19793	0.027954	0.250104
ENSG00000163481	RNF25	1671.43	-0.675456	0.307332	-2.19781	0.027963	0.250104
ENSG00000173868	PHOSPHO1	41.9072	-2.83535	1.29075	-2.19667	0.028044	0.250662
ENSG00000205784	ARRDC5	34.9995	3.76183	1.71274	2.19638	0.028065	0.250683
ENSG00000137331	IER3	229.348	1.49568	0.681094	2.19599	0.0280925	0.250762
ENSG00000083290	ULK2	252.303	1.49351	0.680363	2.19517	0.0281517	0.251011
ENSG00000155744	FAM126B	2264.93	0.740386	0.337293	2.19508	0.0281577	0.251011
ENSG00000175898	NA	129.006	-1.40095	0.638402	-2.19446	0.0282024	0.251242
ENSG00000112782	CLIC5	474.352	-1.69582	0.773113	-2.1935	0.0282714	0.25169
ENSG00000235740	NA	91.1585	-2.57649	1.17505	-2.19267	0.0283311	0.252055
ENSG00000169398	PTK2	481.78	1.36412	0.622384	2.19177	0.0283961	0.252369
ENSG00000137265	IRF4	3563.49	0.835088	0.38103	2.19166	0.028404	0.252369
ENSG00000239883	NA	123.835	2.29608	1.04779	2.19136	0.0284257	0.252396
ENSG00000123360	PDE1B	37.5935	3.22257	1.47097	2.19078	0.028468	0.252604
ENSG00000139318	DUSP6	737.573	2.16585	0.989086	2.18975	0.0285425	0.252868
ENSG00000168439	STIP1	5908.17	0.362886	0.165725	2.18969	0.0285467	0.252868
ENSG00000198382	UVRAG	710.048	1.11309	0.508357	2.18959	0.0285542	0.252868
ENSG00000065923	SLC9A7	151.517	1.7194	0.78551	2.18889	0.0286045	0.253071
ENSG00000123836	PFKFB2	138.532	2.4522	1.12049	2.1885	0.028633	0.253071
ENSG00000134297	NA	41.3278	2.97865	1.36124	2.18819	0.0286555	0.253071
ENSG00000111790	FGFR1OP2	6266.22	0.421084	0.192449	2.18803	0.0286672	0.253071
ENSG00000167258	CDK12	527.976	1.19308	0.545287	2.18798	0.0286712	0.253071
ENSG00000167508	MVD	1697.94	-0.476165	0.217805	-2.1862	0.0288007	0.253975
ENSG00000168214	RBPJ	5949.88	-0.440557	0.20153	-2.18606	0.0288114	0.253975
ENSG00000101052	IFT52	921.958	-0.689259	0.31538	-2.18549	0.0288531	0.254094
ENSG00000013563	DNASE1L1	157.612	2.51538	1.15102	2.18536	0.0288627	0.254094
ENSG00000261067	NA	731.647	-0.816884	0.373844	-2.18509	0.028882	0.254098
ENSG00000013810	TACC3	1819.29	-0.634346	0.290352	-2.18475	0.0289074	0.254154
ENSG00000173821	RNF213	5324.41	0.494297	0.226314	2.18412	0.0289536	0.254296
ENSG00000081019	RSBN1	4292.1	0.490551	0.22461	2.18401	0.0289613	0.254296
ENSG00000124767	GLO1	2415.21	-0.438278	0.200774	-2.18295	0.0290396	0.254708
ENSG00000164080	RAD54L2	917.848	1.18085	0.540966	2.18286	0.0290462	0.254708
ENSG00000115594	IL1R1	112.527	2.43672	1.11701	2.18146	0.0291495	0.255447
ENSG00000132436	NA	427.484	2.08334	0.955151	2.18116	0.0291713	0.255472
ENSG00000186642	PDE2A	34.2282	4.12467	1.89164	2.18048	0.029222	0.255645
ENSG00000157985	AGAP1	36.9269	3.97425	1.82284	2.18025	0.0292387	0.255645
ENSG00000143153	ATP1B1	175.672	1.52932	0.701481	2.18013	0.029248	0.255645
ENSG00000165923	AGBL2	95.3902	2.16004	0.991183	2.17926	0.0293126	0.256042
ENSG00000126226	PCID2	1959.48	-0.657711	0.301912	-2.17848	0.0293701	0.256378
ENSG00000170266		1721.97	-0.521402	0.239461	-2.1774	0.0294506	0.256914
ENSG00000072501	SMC1A	2238.63	-0.799151	0.367129	-2.17676	0.0294985	0.257165
ENSG00000106080	FKBP14	89.4116	2.02504	0.930563	2.17614	0.0295445	0.257399
ENSG00000096968	JAK2	282.792	2.31295	1.06314	2.17559	0.0295859	0.257592
ENSG00000197892	KIF13B	665.355	1.39768	0.642752	2.17452	0.0296664	0.258069
ENSG00000164924	NA	76058	-0.197954	0.0910404	-2.17435	0.029679	0.258069
ENSG00000245164	NA	781.715	0.959777	0.441465	2.17407	0.0296999	0.258084
ENSG00000250506	CDK3	91.6718	2.33495	1.07423	2.17361	0.0297347	0.25822
ENSG00000163161	ERCC3	1776.08	0.646255	0.297382	2.17315	0.0297691	0.258352
ENSG00000242372	EIF6	5145.21	-0.418305	0.19254	-2.17256	0.0298134	0.258569
ENSG00000125319	C17orf53	35.3636	5.20879	2.39822	2.17194	0.0298604	0.258809
ENSG00000178695	NA	82.5435	3.78549	1.74354	2.17114	0.0299203	0.259161
ENSG00000203772	SPRN	34.1119	6.41962	2.95786	2.17036	0.0299794	0.259506
ENSG00000166508	MCM7	1977.47	-0.509361	0.234799	-2.16935	0.0300564	0.259842
ENSG00000115904	SOS1	1369.84	0.848317	0.391058	2.16929	0.0300607	0.259842
ENSG00000128872	TMOD2	192.184	-1.50144	0.692201	-2.16909	0.0300762	0.259842
ENSG00000160959	LRRC14	1070.03	-0.732047	0.337564	-2.16862	0.0301115	0.259846
ENSG00000140943	MBTPS1	4253.13	-0.426169	0.196521	-2.16857	0.0301153	0.259846
ENSG00000130935	NOL11	3648.44	0.401382	0.185181	2.16751	0.0301963	0.260377
ENSG00000268030	NA	47.5294	3.13258	1.44567	2.16687	0.0302447	0.260628
ENSG00000186283	TOR3A	1792.67	-0.719867	0.332296	-2.16634	0.0302851	0.260688
ENSG00000125249	RAP2A	297.536	1.38022	0.637143	2.16627	0.0302905	0.260688
ENSG00000162437	RAVER2	77.217	4.48428	2.0712	2.16506	0.0303833	0.26132
ENSG00000088930	XRN2	5165.42	0.43718	0.201993	2.16433	0.0304387	0.261458
ENSG00000156500	FAM122C	1450.97	-0.658203	0.304125	-2.16425	0.030445	0.261458
ENSG00000165392	WRN	546.806	0.927055	0.428408	2.16395	0.0304679	0.261458
ENSG00000240429	NA	40.5772	2.91401	1.3469	2.16349	0.0305038	0.261458
ENSG00000121621	KIF18A	264.876	-1.70103	0.786267	-2.16343	0.0305084	0.261458
ENSG00000065559	MAP2K4	1962.21	0.8002	0.369935	2.16308	0.030535	0.261458
ENSG00000169902	TPST1	321.747	2.60835	1.20585	2.16307	0.0305355	0.261458
ENSG00000020577	SAMD4A	366.588	1.70924	0.790448	2.16237	0.0305895	0.261754
ENSG00000179934	NA	176.723	3.15383	1.45896	2.1617	0.0306413	0.26203
ENSG00000163686	ABHD6	433.122	-1.28664	0.5953	-2.16133	0.0306702	0.26211
ENSG00000119812	FAM98A	955.768	1.48566	0.687528	2.16087	0.0307051	0.262202
ENSG00000070367	EXOC5	2058.81	0.488731	0.226195	2.16067	0.0307212	0.262202
ENSG00000126698		8397.98	-0.320502	0.148351	-2.16043	0.0307394	0.262202
ENSG00000068697	LAPTM4A	7879.95	-0.359012	0.166357	-2.15809	0.030921	0.263473
ENSG00000180263	FGD6	182.659	-2.36334	1.09515	-2.158	0.0309276	0.263473
ENSG00000022567	SLC45A4	403.736	2.44926	1.13543	2.15713	0.0309959	0.263887
ENSG00000205089	CCNI2	114.994	4.27235	1.98318	2.15429	0.0312173	0.265604
ENSG00000229769	NA	68.2	-3.19931	1.48597	-2.15301	0.0313182	0.266294
ENSG00000159128	IFNGR2	2798.02	2.58202	1.20022	2.1513	0.0314529	0.26727
ENSG00000164134	NAA15	1525.69	1.08888	0.506265	2.15081	0.0314912	0.267427
ENSG00000044090	CUL7	310.746	1.77325	0.824576	2.15049	0.0315161	0.267469
ENSG00000256806	C17orf100	67.5241	3.12689	1.45499	2.14908	0.0316281	0.26825
ENSG00000056972	TRAF3IP2	542.948	1.2706	0.592311	2.14516	0.0319404	0.270563
ENSG00000130348	QRSL1	672.246	-0.751803	0.350467	-2.14515	0.0319411	0.270563
ENSG00000102189	EEA1	732.861	1.04601	0.487826	2.14424	0.0320139	0.270927
ENSG00000180628	PCGF5	7814.59	0.310238	0.144707	2.1439	0.0320409	0.270927
ENSG00000182670	TTC3	6678.63	-0.465773	0.217259	-2.14386	0.0320444	0.270927
ENSG00000197208	SLC22A4	29.833	4.27419	1.99471	2.14276	0.0321323	0.271499
ENSG00000108021	FAM208B	895.226	-0.817209	0.381582	-2.14164	0.0322229	0.272093
ENSG00000118260	CREB1	1246.42	0.56102	0.262008	2.14123	0.0322553	0.272196
ENSG00000175087	PDIK1L	397.975	1.9723	0.921328	2.14071	0.0322974	0.27238
ENSG00000278600	NA	79.6645	1.87154	0.874568	2.13996	0.0323583	0.272578
ENSG00000226752	NA	750.771	-1.04765	0.489574	-2.13992	0.0323614	0.272578
ENSG00000111450	STX2	879.777	1.42423	0.665711	2.13941	0.0324022	0.272693
ENSG00000143367	TUFT1	2113.55	0.591202	0.276376	2.13912	0.0324258	0.272693
ENSG00000156860	FBRS	554.817	-0.949558	0.443927	-2.139	0.0324359	0.272693
ENSG00000100505	TRIM9	34.4088	-6.00743	2.80989	-2.13796	0.0325198	0.273227
ENSG00000148248	SURF4	21583.4	-0.322369	0.150819	-2.13746	0.0325609	0.273402
ENSG00000160055	TMEM234	608.373	-0.96388	0.451179	-2.13636	0.0326502	0.27398
ENSG00000021355	SERPINB1	4205.42	0.365129	0.170945	2.13595	0.0326838	0.274091
ENSG00000141458	NPC1	2178.54	0.601059	0.281857	2.13249	0.0329663	0.276288
ENSG00000172531	PPP1CA	5152.22	-0.546367	0.256421	-2.13074	0.0331106	0.277325
ENSG00000164885	CDK5	81.7216	-5.11139	2.40004	-2.12971	0.0331956	0.277863
ENSG00000122068	FYTTD1	6137.36	0.434894	0.204231	2.12942	0.0332197	0.277892
ENSG00000169583	CLIC3	728.005	-0.872961	0.410133	-2.12848	0.0332972	0.278367
ENSG00000112473	SLC39A7	993.806	-1.25813	0.591336	-2.12761	0.0333697	0.2788
ENSG00000117616	RSRP1	23620.2	0.2683	0.126122	2.1273	0.0333954	0.278841
ENSG00000182093		1287.49	-0.792204	0.372561	-2.12637	0.0334722	0.279309
ENSG00000250138	NA	45.1874	3.80618	1.79027	2.12604	0.0335002	0.279369
ENSG00000148296		1066.25	1.32998	0.625837	2.12512	0.0335768	0.279834
ENSG00000180917	NA	997.918	2.11017	0.99321	2.1246	0.03362	0.280021
ENSG00000176105	YES1	1442.15	0.928886	0.43737	2.1238	0.0336869	0.280405
ENSG00000050405	LIMA1	576.045	1.42109	0.669389	2.12297	0.0337566	0.280811
ENSG00000120217	CD274	327.627	2.89289	1.36301	2.12243	0.0338016	0.281011
ENSG00000170962	PDGFD	86.0991	5.16326	2.43354	2.12171	0.0338625	0.281252
ENSG00000065029	ZNF76	1393.2	-0.518569	0.244437	-2.12148	0.0338816	0.281252
ENSG00000168803	ADAL	137.825	2.19938	1.03679	2.12134	0.0338934	0.281252
ENSG00000160654	CD3G	1667.46	-0.549298	0.259105	-2.11998	0.0340075	0.282025
ENSG00000131115	ZNF227	608.197	2.49549	1.17747	2.11937	0.0340593	0.28228
ENSG00000105576	TNPO2	173.108	1.45495	0.686738	2.11864	0.0341209	0.282617
ENSG00000110696	C11orf58	8196.23	-0.317155	0.149726	-2.11824	0.0341551	0.282726
ENSG00000139197	PEX5	488.535	-1.93108	0.912089	-2.11721	0.0342422	0.283183
ENSG00000184009	ACTG1	69925.8	0.292994	0.138395	2.11709	0.0342525	0.283183
ENSG00000139626	ITGB7	4697.25	-0.436662	0.206369	-2.11593	0.034351	0.283823
ENSG00000108828	VAT1	747.26	-1.06773	0.504971	-2.11443	0.0344782	0.284699
ENSG00000106733	NMRK1	1019.91	1.4408	0.681513	2.11412	0.0345048	0.284744
ENSG00000197329	PELI1	7893.28	0.494513	0.233984	2.11345	0.0345624	0.285044
ENSG00000116001	TIA1	2650.08	0.85389	0.404126	2.11293	0.0346067	0.285192
ENSG00000167792	NDUFV1	3168.83	0.357181	0.16908	2.1125	0.0346439	0.285192
ENSG00000144136	SLC20A1	6087.43	0.420056	0.198864	2.11227	0.0346632	0.285192
ENSG00000262621	NA	185.84	1.84572	0.873816	2.11225	0.0346651	0.285192
ENSG00000108559	NUP88	3148.42	0.791684	0.375026	2.11101	0.0347711	0.285889
ENSG00000153767	GTF2E1	452.279	1.14894	0.544435	2.11033	0.03483	0.286198
ENSG00000196387	ZNF140	1136.21	-0.631765	0.299571	-2.1089	0.0349531	0.287034
ENSG00000150938	CRIM1	65.7156	2.59417	1.23165	2.10625	0.0351828	0.288744
ENSG00000173914	RBM4B	1144.01	-0.764632	0.363142	-2.1056	0.035239	0.289029
ENSG00000135452	TSPAN31	1331.22	-0.659606	0.313361	-2.10494	0.0352968	0.289326
ENSG00000248323	NA	212.571	-1.95869	0.930721	-2.10449	0.0353358	0.289469
ENSG00000175104		1013.33	1.0542	0.5011	2.10377	0.0353986	0.289807
ENSG00000159228	CBR1	1538.45	0.6086	0.289337	2.10343	0.0354279	0.289871
ENSG00000110721	CHKA	3816.66	2.92926	1.39291	2.10298	0.0354671	0.290015
ENSG00000128590	DNAJB9	6523.33	0.406324	0.193285	2.10221	0.0355352	0.290272
ENSG00000259112	NDUFC2	177.09	-1.60358	0.762837	-2.10213	0.0355417	0.290272
ENSG00000164880	INTS1	1278.42	-0.624951	0.297384	-2.10149	0.0355978	0.290553
ENSG00000169288	MRPL1	1537.79	0.692547	0.329631	2.10098	0.0356428	0.290744
ENSG00000164251	F2RL1	302.035	2.39908	1.14203	2.10072	0.0356653	0.290752
ENSG00000006607	FARP2	471.566	1.16148	0.553091	2.09998	0.0357306	0.290848
ENSG00000149260	CAPN5	48.0535	4.71742	2.24642	2.09997	0.0357314	0.290848
ENSG00000258643	BCL2L2-PABPN1	139.562	-3.12939	1.49085	-2.09906	0.0358115	0.290848
ENSG00000160194	NDUFV3	644.983	-0.86356	0.411479	-2.09867	0.0358457	0.290848
ENSG00000137393	RNF144B	41.8966	2.81102	1.33949	2.09858	0.0358539	0.290848
ENSG00000164733	CTSB	5524.47	-0.442238	0.210739	-2.09851	0.0358598	0.290848
ENSG00000235576	NA	615.896	-0.939671	0.447781	-2.09851	0.0358605	0.290848
ENSG00000134152	KATNBL1	1417.25	0.747205	0.356066	2.0985	0.0358606	0.290848
ENSG00000087152	ATXN7L3	308.053	2.11968	1.01035	2.09797	0.0359076	0.290848
ENSG00000257489	NA	58.8389	2.89384	1.37942	2.09787	0.0359162	0.290848
ENSG00000197880	MDS2	121.861	-1.52638	0.727647	-2.09769	0.0359322	0.290848
ENSG00000102265	TIMP1	940.651	-0.787001	0.375184	-2.09764	0.0359368	0.290848
ENSG00000141219	C17orf80	295.567	2.08421	0.994284	2.09619	0.0360651	0.291711
ENSG00000169180	XPO6	2124.67	0.54625	0.260701	2.09531	0.0361434	0.292168
ENSG00000146776	ATXN7L1	457.725	-0.994274	0.474661	-2.0947	0.0361974	0.292429
ENSG00000186281		80.1901	-3.31338	1.5828	-2.09337	0.0363165	0.292803
ENSG00000139496	NUP58	1776.66	0.735871	0.351538	2.09329	0.0363236	0.292803
ENSG00000175130	MARCKSL1	12967.6	0.250465	0.119654	2.09325	0.036327	0.292803
ENSG00000088854	C20orf194	116.141	2.82645	1.3503	2.09321	0.0363308	0.292803
ENSG00000105877	DNAH11	37.8693	3.36921	1.60996	2.09273	0.0363736	0.292972
ENSG00000186130	ZBTB6	357.176	2.80918	1.34288	2.09191	0.0364466	0.293377
ENSG00000267390	NA	33.7771	3.45389	1.65126	2.09168	0.0364676	0.293377
ENSG00000177951	BET1L	4058.9	-0.492568	0.23562	-2.09052	0.0365709	0.293985
ENSG00000272009	NA	302.634	-1.11319	0.532538	-2.09034	0.0365869	0.293985
ENSG00000007350	TKTL1	550.458	-2.56653	1.22803	-2.08996	0.0366217	0.29409
ENSG00000271913	NA	244.551	2.16308	1.03569	2.08855	0.0367485	0.294931
ENSG00000173193	PARP14	3362.8	0.634585	0.303953	2.08778	0.036818	0.29517
ENSG00000165169	NA	3809.36	-0.510806	0.24467	-2.08773	0.0368221	0.29517
ENSG00000188185	NA	50.5418	2.60766	1.24923	2.08741	0.0368513	0.295228
ENSG00000178977	NA	538.07	-0.842693	0.403777	-2.08703	0.0368858	0.295328
ENSG00000158966	CACHD1	304.417	2.33429	1.11887	2.08629	0.0369528	0.295648
ENSG00000159915	ZNF233	99.9753	-2.6778	1.28364	-2.0861	0.0369697	0.295648
ENSG00000163166	IWS1	3246.43	0.409111	0.196156	2.08564	0.0370115	0.295806
ENSG00000155592	ZKSCAN2	122.415	4.30493	2.06482	2.08489	0.0370791	0.296123
ENSG00000119929	CUTC	1302.89	-0.556532	0.266958	-2.08471	0.0370952	0.296123
ENSG00000102316	MAGED2	7339.07	-0.415373	0.199287	-2.08429	0.0371336	0.296253
ENSG00000126773	PCNX4	2032.67	0.462466	0.221996	2.08322	0.0372313	0.296857
ENSG00000164051	CCDC51	88.9661	2.71574	1.30427	2.08219	0.0373248	0.297426
ENSG00000116273	PHF13	504.378	2.16221	1.0387	2.08164	0.0373755	0.297654
ENSG00000126432	PRDX5	1216.11	-0.635124	0.305227	-2.08082	0.03745	0.29807
ENSG00000270392	NA	93.657	-2.01991	0.970911	-2.08042	0.0374867	0.298186
ENSG00000142252		954.76	-0.611663	0.294075	-2.07996	0.0375294	0.298349
ENSG00000180423	HARBI1	304.103	1.85118	0.890378	2.07909	0.037609	0.298424
ENSG00000079459	FDFT1	2550.55	-0.556472	0.267676	-2.0789	0.0376267	0.298424
ENSG00000059691	GATB	178.089	-2.38793	1.14872	-2.07877	0.0376388	0.298424
ENSG00000184083	FAM120C	96.8439	2.51976	1.2122	2.07867	0.0376478	0.298424
ENSG00000197948	FCHSD1	439.343	1.32587	0.637914	2.07845	0.0376684	0.298424
ENSG00000008405	CRY1	7931.64	-0.382217	0.183916	-2.07821	0.03769	0.298424
ENSG00000156587	UBE2L6	5082.43	-0.343899	0.165482	-2.07816	0.0376942	0.298424
ENSG00000171988	JMJD1C	9622.41	-0.614858	0.296318	-2.075	0.0379869	0.300519
ENSG00000093144	ECHDC1	1269.13	-0.784134	0.37793	-2.07482	0.0380036	0.300519
ENSG00000174928	C3orf33	87.605	-3.54564	1.7095	-2.07408	0.0380715	0.300879
ENSG00000138018	SELENOI	694.598	1.91079	0.921775	2.07295	0.0381767	0.30147
ENSG00000170540		29481.9	0.233845	0.112816	2.0728	0.0381911	0.30147
ENSG00000160131	VMA21	1096.25	-0.824495	0.397899	-2.07212	0.038254	0.301789
ENSG00000246582	NA	77.5296	1.7869	0.862474	2.07183	0.038281	0.301825
ENSG00000165591	FAAH2	1614.77	-0.644316	0.31108	-2.07122	0.0383381	0.302098
ENSG00000167315	ACAA2	1648.45	0.655356	0.316622	2.06984	0.0384672	0.302937
ENSG00000106785	TRIM14	1382.93	-0.721008	0.348507	-2.06885	0.0385604	0.303494
ENSG00000106299	WASL	202.342	1.62825	0.787432	2.0678	0.038659	0.304091
ENSG00000143384	MCL1	46642.8	-0.272913	0.13204	-2.06689	0.0387443	0.304584
ENSG00000010292	NCAPD2	313.194	2.06248	0.998876	2.0648	0.0389415	0.305956
ENSG00000125875	TBC1D20	2437.86	0.465884	0.225795	2.06331	0.0390835	0.306892
ENSG00000105700	NA	1155.6	-0.661343	0.320609	-2.06277	0.0391343	0.307112
ENSG00000081181	ARG2	1925.1	-0.698728	0.338919	-2.06164	0.0392424	0.307781
ENSG00000143167	GPA33	62.6655	-3.89434	1.88932	-2.06124	0.0392801	0.307792
ENSG00000138604	GLCE	241.263	1.83861	0.892036	2.06114	0.0392896	0.307792
ENSG00000112851	ERBIN	1155.42	0.979023	0.475288	2.05985	0.0394127	0.308576
ENSG00000101246	ARFRP1	1420.82	-0.619877	0.301022	-2.05924	0.039471	0.308666
ENSG00000110583	NAA40	279.868	1.60712	0.780506	2.05908	0.0394869	0.308666
ENSG00000110330	BIRC2	9933.39	-0.469166	0.22786	-2.05901	0.0394931	0.308666
ENSG00000180900	SCRIB	78.7678	3.06963	1.49114	2.05858	0.0395348	0.308813
ENSG00000162517		4486.17	-0.345702	0.168041	-2.05725	0.039662	0.309498
ENSG00000163029	SMC6	491.272	0.787778	0.382945	2.05716	0.0396709	0.309498
ENSG00000198919	DZIP3	284.277	-1.94738	0.946736	-2.05694	0.0396917	0.309498
ENSG00000182372		2624.44	-0.652136	0.317119	-2.05644	0.0397404	0.309498
ENSG00000215251	NA	1937.25	-0.527287	0.256438	-2.0562	0.0397633	0.309498
ENSG00000085840	ORC1	79.4411	-3.25422	1.58281	-2.05597	0.0397851	0.309498
ENSG00000237254	NA	398.858	-1.08521	0.52785	-2.0559	0.0397924	0.309498
ENSG00000221944	NA	639.141	0.651924	0.317122	2.05575	0.0398067	0.309498
ENSG00000274828	NA	53.3835	4.14138	2.015	2.05528	0.0398519	0.309503
ENSG00000158019	BABAM2	1109.23	-0.733181	0.356733	-2.05526	0.0398534	0.309503
ENSG00000147536	GINS4	198.138	1.77024	0.861576	2.05466	0.0399121	0.30978
ENSG00000143162	CREG1	1959.97	0.557845	0.271649	2.05355	0.0400192	0.310432
ENSG00000113845	TIMMDC1	1089.78	-0.76902	0.374579	-2.05302	0.0400702	0.310478
ENSG00000133961	NUMB	1680.66	-0.646237	0.31478	-2.05298	0.0400742	0.310478
ENSG00000059915	PSD	104.954	-1.46206	0.712234	-2.05277	0.0400945	0.310478
ENSG00000087074	PPP1R15A	27678.8	-0.23828	0.1161	-2.05237	0.0401338	0.31052
ENSG00000249456	NA	72.2477	2.27407	1.10809	2.05224	0.0401461	0.31052
ENSG00000197451	HNRNPAB	6321.62	0.389182	0.189683	2.05175	0.0401941	0.310712
ENSG00000233483	NA	59.0846	-2.45034	1.19463	-2.05114	0.0402536	0.310973
ENSG00000073910	FRY	48.5409	2.89892	1.41347	2.05093	0.040274	0.310973
ENSG00000189007	ADAT2	412.924	-0.874801	0.426721	-2.05005	0.0403593	0.311345
ENSG00000070731	ST6GALNAC2	111.188	2.43264	1.18668	2.04996	0.0403686	0.311345
ENSG00000196182	STK40	4911.34	-0.51773	0.252606	-2.04956	0.0404076	0.311467
ENSG00000280071		844.354	-0.640454	0.312617	-2.04869	0.0404926	0.311935
ENSG00000161800	RACGAP1	1271.37	1.31586	0.642382	2.04842	0.0405193	0.311935
ENSG00000029993	HMGB3	310.804	1.98955	0.971351	2.04823	0.0405378	0.311935
ENSG00000069275	NUCKS1	388.969	1.06388	0.519996	2.04595	0.0407615	0.313322
ENSG00000145945	FAM50B	190.295	2.50746	1.22569	2.04576	0.0407799	0.313322
ENSG00000174460	ZCCHC12	53.9297	5.1397	2.51247	2.04568	0.040788	0.313322
ENSG00000179862	NA	364.312	2.80129	1.36964	2.04527	0.0408285	0.313454
ENSG00000247240	NA	89.1458	2.62517	1.2839	2.04468	0.0408864	0.313615
ENSG00000100426	ZBED4	699.334	1.96599	0.961591	2.04452	0.0409022	0.313615
ENSG00000128394		384.84	-1.62342	0.794103	-2.04435	0.0409194	0.313615
ENSG00000116661	FBXO2	42.1298	4.05784	1.98552	2.04372	0.0409814	0.313812
ENSG00000120696	KBTBD7	358.374	-1.90801	0.933644	-2.04361	0.0409918	0.313812
ENSG00000148343	MIGA2	1562.47	-0.672569	0.329237	-2.04281	0.041071	0.313943
ENSG00000272341	NA	42.7786	2.89333	1.41638	2.04277	0.0410756	0.313943
ENSG00000101574	METTL4	691.82	0.635897	0.311316	2.04261	0.0410913	0.313943
ENSG00000204934	NA	44.3852	5.11193	2.50325	2.04212	0.04114	0.313943
ENSG00000137825	ITPKA	36.0127	5.80204	2.84123	2.04209	0.0411429	0.313943
ENSG00000140092	FBLN5	101.682	3.13717	1.53631	2.04202	0.0411492	0.313943
ENSG00000233791	NA	34.0477	2.58171	1.26496	2.04094	0.0412564	0.314583
ENSG00000146072	TNFRSF21	51.3093	3.53011	1.73064	2.03978	0.0413725	0.314991
ENSG00000149658	YTHDF1	4426.18	-0.295982	0.145124	-2.03951	0.0413988	0.314991
ENSG00000262758	NA	130.862	2.8376	1.39133	2.03949	0.0414013	0.314991
ENSG00000279716	NA	601.186	0.728003	0.356958	2.03947	0.0414036	0.314991
ENSG00000231707	NA	40.9786	3.55913	1.74591	2.03855	0.0414949	0.315413
ENSG00000006459	KDM7A	1607.43	-0.677567	0.332395	-2.03844	0.0415061	0.315413
ENSG00000004700	RECQL	1806.85	0.997367	0.489337	2.0382	0.0415299	0.315416
ENSG00000136868	SLC31A1	192.927	1.49897	0.735553	2.03788	0.0415622	0.315422
ENSG00000140743	CDR2	3898.59	-0.665111	0.326402	-2.0377	0.0415796	0.315422
ENSG00000197620		1202.86	-0.81762	0.401288	-2.03749	0.0416011	0.315422
ENSG00000178764	ZHX2	5270.55	-0.427224	0.209875	-2.03561	0.0417895	0.316672
ENSG00000142327	RNPEPL1	3624.95	-0.361972	0.177877	-2.03496	0.0418549	0.316989
ENSG00000144959	NCEH1	96.8559	3.79655	1.86641	2.03415	0.0419363	0.317243
ENSG00000141569	TRIM65	251.967	1.69174	0.831677	2.03413	0.0419384	0.317243
ENSG00000168092	PAFAH1B2	1036.56	-0.55814	0.274415	-2.03392	0.0419593	0.317243
ENSG00000134333		62512.4	-0.259833	0.12801	-2.02978	0.0423784	0.319966
ENSG00000136141	LRCH1	1524	0.672345	0.331246	2.02974	0.0423826	0.319966
ENSG00000162927	PUS10	310.987	1.45728	0.717991	2.02966	0.0423908	0.319966
ENSG00000012174	MBTPS2	83.588	3.1615	1.55811	2.02906	0.0424524	0.320251
ENSG00000101138	CSTF1	1448.72	0.537452	0.264961	2.02842	0.0425172	0.32056
ENSG00000114631	PODXL2	38.279	3.46776	1.70979	2.02818	0.0425422	0.320569
ENSG00000085491	SLC25A24	655.581	1.53348	0.7563	2.02761	0.0425998	0.320823
ENSG00000240403	NA	427.923	-1.12998	0.557376	-2.02733	0.0426289	0.320863
ENSG00000164296	TIGD6	47.1259	3.3987	1.67684	2.02685	0.0426775	0.321048
ENSG00000150593	PDCD4	33801.6	0.199796	0.0986128	2.02606	0.0427582	0.321475
ENSG00000012660	ELOVL5	11969.8	-0.304234	0.150181	-2.02579	0.0427863	0.321507
ENSG00000138802	SEC24B	2773.92	0.505095	0.249398	2.02526	0.0428407	0.321551
ENSG00000166105	GLB1L3	230.247	1.39095	0.686857	2.02509	0.0428578	0.321551
ENSG00000106829	TLE4	4852.03	0.400565	0.197807	2.02503	0.042864	0.321551
ENSG00000130714	POMT1	1625.66	-0.612972	0.302776	-2.02451	0.0429182	0.321679
ENSG00000023228	NDUFS1	1619.39	-0.842609	0.416296	-2.02406	0.0429637	0.321679
ENSG00000148339	SLC25A25	474.488	1.32122	0.652812	2.0239	0.0429809	0.321679
ENSG00000135336	ORC3	670.642	-0.946625	0.467747	-2.0238	0.0429912	0.321679
ENSG00000090581	GNPTG	1186.56	-0.536942	0.265326	-2.0237	0.0430006	0.321679
ENSG00000112039	FANCE	319.107	-1.94862	0.963359	-2.02274	0.0431001	0.322244
ENSG00000130653	PNPLA7	74.4029	3.23013	1.59709	2.02251	0.0431241	0.322244
ENSG00000236977	NA	101.339	2.06072	1.01928	2.02174	0.0432029	0.322654
ENSG00000163528	CHCHD4	504.142	-1.03677	0.513111	-2.02055	0.0433264	0.323171
ENSG00000109572	CLCN3	876.417	0.914492	0.452614	2.02047	0.0433349	0.323171
ENSG00000168918	INPP5D	5054.94	-0.398049	0.197029	-2.02026	0.0433567	0.323171
ENSG00000279602	NA	775.535	-0.884353	0.437767	-2.02015	0.0433683	0.323171
ENSG00000105647		155.489	2.30559	1.14171	2.01941	0.0434444	0.323525
ENSG00000170004	CHD3	857.389	0.943537	0.467277	2.01922	0.0434639	0.323525
ENSG00000107404	DVL1	253.339	-1.18871	0.588847	-2.01871	0.0435174	0.323635
ENSG00000143952	VPS54	713.347	1.30243	0.64521	2.01862	0.0435268	0.323635
ENSG00000158435	CNOT11	2181.03	-0.394993	0.195927	-2.01602	0.043798	0.325462
ENSG00000237702	NA	168.987	-1.26613	0.628104	-2.0158	0.043821	0.325462
ENSG00000111639	MRPL51	2086.31	-0.643952	0.319529	-2.01531	0.0438719	0.32566
ENSG00000169245	CXCL10	176.413	-3.10633	1.54165	-2.01494	0.0439106	0.325767
ENSG00000135365	PHF21A	434.607	0.90794	0.45092	2.01353	0.044059	0.326688
ENSG00000173409	ARV1	159.457	2.35491	1.16969	2.01327	0.0440859	0.326707
ENSG00000170017	ALCAM	629.507	1.53563	0.763	2.01262	0.0441543	0.326748
ENSG00000188613	NA	89.7273	2.15618	1.07133	2.01262	0.0441546	0.326748
ENSG00000198961	PJA2	3103.24	-0.663638	0.329753	-2.01253	0.0441644	0.326748
ENSG00000143621		13844.8	0.227425	0.113049	2.01173	0.044248	0.327187
ENSG00000150990	DHX37	219.761	-1.27946	0.636428	-2.01038	0.0443915	0.327919
ENSG00000115289	PCGF1	650.673	-0.655684	0.326158	-2.01033	0.0443964	0.327919
ENSG00000100612	DHRS7	2519.99	-0.43634	0.217073	-2.0101	0.0444202	0.327919
ENSG00000134882	UBAC2	2093.17	-0.616387	0.307081	-2.00724	0.0447236	0.329841
ENSG00000135709	KIAA0513	1295.25	-0.500358	0.249283	-2.00719	0.0447296	0.329841
ENSG00000178409	BEND3	127.763	-1.97638	0.985026	-2.00643	0.0448106	0.330148
ENSG00000146859	NA	1636.49	-0.459438	0.229009	-2.0062	0.0448345	0.330148
ENSG00000198624	CCDC69	1285.67	1.1946	0.595494	2.00606	0.0448495	0.330148
ENSG00000162642	NA	1860.26	0.419299	0.209044	2.0058	0.0448781	0.330148
ENSG00000188021	NA	3783.56	0.386634	0.192773	2.00565	0.044894	0.330148
ENSG00000183579	ZNRF3	34.3321	4.09652	2.04515	2.00304	0.0451732	0.331986
ENSG00000257923	CUX1	512.362	1.89338	0.945405	2.00272	0.0452076	0.331986
ENSG00000275765	NA	54.7483	-2.42243	1.20975	-2.00242	0.0452398	0.331986
ENSG00000160401	CFAP157	55.5059	3.56	1.77787	2.00239	0.0452428	0.331986
ENSG00000092841		39898.2	-0.311388	0.155584	-2.00142	0.0453475	0.332573
ENSG00000131732		552.698	-1.21654	0.608027	-2.0008	0.0454142	0.332881
ENSG00000237188	NA	34.2866	3.34998	1.67512	1.99985	0.0455169	0.333452
ENSG00000103202	NME4	333.964	-0.98283	0.491704	-1.99883	0.0456273	0.333919
ENSG00000071051	NCK2	4987.77	0.372843	0.186552	1.9986	0.0456519	0.333919
ENSG00000100796	PPP4R3A	8114.29	0.332745	0.166511	1.99834	0.0456803	0.333919
ENSG00000237927	NA	93.344	2.81559	1.40898	1.99832	0.0456822	0.333919
ENSG00000168016	TRANK1	1012.1	-0.755382	0.378049	-1.99811	0.0457049	0.333919
ENSG00000100503	NIN	2196.73	1.0102	0.50566	1.99779	0.0457398	0.333993
ENSG00000146731		6530.15	0.363846	0.182152	1.99749	0.0457717	0.334044
ENSG00000132661	NXT1	3040.52	-0.336725	0.168636	-1.99676	0.0458511	0.334348
ENSG00000169299	PGM2	1299.24	0.910856	0.456192	1.99665	0.0458632	0.334348
ENSG00000181744	C3orf58	1212.39	1.23745	0.620106	1.99555	0.0459834	0.3349
ENSG00000109065	NAT9	1119.5	-0.566753	0.284018	-1.99549	0.0459898	0.3349
ENSG00000236287	NA	1139.72	1.65203	0.827973	1.99527	0.0460136	0.3349
ENSG00000101460	MAP1LC3A	667.566	-0.680752	0.341308	-1.99454	0.0460935	0.335231
ENSG00000134884	ARGLU1	7515.07	0.320671	0.160786	1.9944	0.0461089	0.335231
ENSG00000232956	NA	6841.1	-0.369923	0.185564	-1.9935	0.0462062	0.335757
ENSG00000244509	APOBEC3C	1943.95	-0.591996	0.29707	-1.99278	0.0462854	0.335903
ENSG00000172345	STARD5	355.062	1.86303	0.934907	1.99274	0.0462895	0.335903
ENSG00000118507	AKAP7	60.8178	2.22813	1.11818	1.99264	0.0463013	0.335903
ENSG00000121966	CXCR4	88846.1	0.320877	0.161269	1.98971	0.0466233	0.337994
ENSG00000126970	ZC4H2	119.874	1.92327	0.966685	1.98956	0.0466399	0.337994
ENSG00000055609	KMT2C	2985.85	0.700121	0.352016	1.98889	0.0467132	0.338248
ENSG00000152684	PELO	1652.79	-0.628021	0.315781	-1.98878	0.0467251	0.338248
ENSG00000139737	SLAIN1	1138.2	0.633591	0.318652	1.98835	0.046773	0.338412
ENSG00000084234	APLP2	7629.4	0.336472	0.169243	1.9881	0.0468002	0.338426
ENSG00000173166	RAPH1	211.636	1.55132	0.780555	1.98746	0.0468712	0.338758
ENSG00000138796	HADH	276.561	2.63515	1.32689	1.98596	0.0470379	0.339666
ENSG00000148459	PDSS1	297.27	2.72807	1.37381	1.98577	0.0470587	0.339666
ENSG00000120254	MTHFD1L	275.529	-1.15649	0.582426	-1.98565	0.0470726	0.339666
ENSG00000010244	ZNF207	11267.8	0.337948	0.170239	1.98513	0.0471295	0.339894
ENSG00000258441	NA	271.589	-1.53654	0.774237	-1.98459	0.0471904	0.340151
ENSG00000187815	ZFP69	260.928	2.50349	1.26186	1.98396	0.04726	0.34047
ENSG00000168090	COPS6	2461.48	-0.43902	0.221371	-1.98318	0.0473472	0.340915
ENSG00000169682	SPNS1	1822.41	-0.60536	0.305318	-1.98272	0.0473985	0.340941
ENSG00000176087	NA	3146.23	-0.459525	0.231768	-1.98269	0.0474015	0.340941
ENSG00000028277	POU2F2	177.335	-2.03816	1.02847	-1.98175	0.0475076	0.341304
ENSG00000139880	CDH24	48.9071	4.43583	2.23847	1.98164	0.0475198	0.341304
ENSG00000111670	GNPTAB	1937.76	0.536665	0.270858	1.98135	0.047552	0.341304
ENSG00000108604	SMARCD2	4599.46	0.356104	0.179739	1.98123	0.0475658	0.341304
ENSG00000167740	CYB5D2	152.755	2.43876	1.23101	1.98111	0.047579	0.341304
ENSG00000197050	ZNF420	857.002	1.16609	0.588737	1.98066	0.0476299	0.341434
ENSG00000109323	MANBA	1168.54	-0.687346	0.347058	-1.9805	0.0476478	0.341434
ENSG00000172209	GPR22	46.749	4.70857	2.37801	1.98005	0.047698	0.341611
ENSG00000131269	ABCB7	446.767	1.14151	0.576792	1.97907	0.047808	0.342206
ENSG00000133256	PDE6B	78.2152	2.14483	1.08387	1.97886	0.047832	0.342206
ENSG00000183624	HMCES	6008.21	-0.30097	0.152114	-1.97858	0.0478629	0.342245
ENSG00000187554	TLR5	126.445	2.79479	1.41275	1.97826	0.0478996	0.342325
ENSG00000108946		12358.9	-0.296269	0.149823	-1.97746	0.0479893	0.342659
ENSG00000162413	KLHL21	5070.03	0.411037	0.207868	1.97739	0.0479973	0.342659
ENSG00000235532	NA	81.9882	2.83144	1.43238	1.97673	0.0480721	0.343011
ENSG00000167005	NUDT21	2016.16	0.51027	0.258201	1.97626	0.0481258	0.343212
ENSG00000146425	DYNLT1	5135.41	0.261681	0.132433	1.97595	0.0481602	0.343275
ENSG00000266820	NA	47.7383	3.09368	1.56598	1.97556	0.0482048	0.343386
ENSG00000278996	NA	42.798	3.22113	1.63065	1.97536	0.0482268	0.343386
ENSG00000155438	NIFK	2742.74	0.507577	0.25705	1.97462	0.048311	0.343507
ENSG00000020256	ZFP64	289.749	-1.36477	0.691175	-1.97457	0.0483169	0.343507
ENSG00000279689	NA	152.774	1.6094	0.815335	1.97392	0.0483913	0.343507
ENSG00000155957		915.277	-0.728539	0.369134	-1.97365	0.0484221	0.343507
ENSG00000105122	RASAL3	3382.82	-0.482299	0.244391	-1.97348	0.0484413	0.343507
ENSG00000237298	NA	583.132	0.991532	0.502482	1.97327	0.048465	0.343507
ENSG00000197818	SLC9A8	1198.72	-0.852834	0.432207	-1.97321	0.0484719	0.343507
ENSG00000114573		1610.68	0.685085	0.347205	1.97314	0.0484793	0.343507
ENSG00000116514	RNF19B	2830.11	0.541382	0.27438	1.97311	0.0484835	0.343507
ENSG00000056050	HPF1	389.844	1.10014	0.557609	1.97297	0.0484993	0.343507
ENSG00000136040	PLXNC1	351.94	2.73106	1.38494	1.97198	0.0486123	0.344126
ENSG00000153551	CMTM7	2612.35	-0.377606	0.191582	-1.97098	0.0487257	0.344634
ENSG00000153094	BCL2L11	2559.77	0.440272	0.223386	1.9709	0.0487353	0.344634
ENSG00000124588	NQO2	747.779	-0.618503	0.313925	-1.97022	0.0488127	0.344999
ENSG00000005007	UPF1	3061.1	0.814798	0.413993	1.96814	0.0490515	0.346333
ENSG00000127603	MACF1	1801.02	0.66837	0.339632	1.96792	0.0490771	0.346333
ENSG00000271895	NA	86.0289	-1.59844	0.812254	-1.96791	0.0490787	0.346333
ENSG00000104835	SARS2	191.07	2.71839	1.38196	1.96705	0.049177	0.346441
ENSG00000153395	LPCAT1	2306.88	-0.64033	0.32553	-1.96704	0.0491785	0.346441
ENSG00000249709	ZNF564	294.519	1.33517	0.678844	1.96682	0.0492036	0.346441
ENSG00000198431		4763.18	0.32157	0.16351	1.96667	0.0492218	0.346441
ENSG00000255561	FDXACB1	346.412	-1.35321	0.688079	-1.96666	0.0492229	0.346441
ENSG00000230224	NA	41.9827	3.66212	1.86262	1.96612	0.049285	0.34652
ENSG00000145331	TRMT10A	51.2234	2.12075	1.0787	1.96602	0.0492959	0.34652
ENSG00000116903	EXOC8	304.535	2.03029	1.03281	1.96579	0.0493233	0.34652
ENSG00000185946	RNPC3	1199.28	-0.702471	0.357371	-1.96567	0.0493372	0.34652
ENSG00000164506	STXBP5	153.773	1.73394	0.882227	1.96541	0.0493668	0.346547
ENSG00000055163	CYFIP2	8429.7	0.431213	0.219493	1.96459	0.0494621	0.347035
ENSG00000124942	AHNAK	6714.1	-0.545839	0.2781	-1.96274	0.0496761	0.348354
ENSG00000160588	MPZL3	4018.46	-0.523504	0.266854	-1.96176	0.0497902	0.34889
ENSG00000243147		1360.9	-0.556552	0.283718	-1.96164	0.0498043	0.34889
ENSG00000143851	PTPN7	4259.93	-0.400564	0.204241	-1.96123	0.0498519	0.348913
ENSG00000233538	NA	39.6116	-1.97218	1.00561	-1.96117	0.0498596	0.348913
ENSG00000279457	NA	106.151	-1.73637	0.885589	-1.9607	0.0499143	0.349115
ENSG00000272078	NA	53.6485	2.9407	1.5005	1.95981	0.0500177	0.349629
ENSG00000183291	SELENOF	6910.94	-0.363779	0.185637	-1.95962	0.0500399	0.349629
ENSG00000227398	NA	162.515	-1.18709	0.606178	-1.95832	0.0501926	0.350395
ENSG00000138463		172.599	1.65778	0.846564	1.95824	0.0502017	0.350395
ENSG00000130303	BST2	786.2	-0.800001	0.408655	-1.95765	0.0502716	0.350646
ENSG00000162636	FAM102B	1999.27	-0.625759	0.319705	-1.9573	0.0503123	0.350646
ENSG00000116675	DNAJC6	212.367	2.711	1.38509	1.95727	0.0503159	0.350646
ENSG00000156515	HK1	3069.26	0.590175	0.30168	1.9563	0.0504302	0.351261
ENSG00000137807	KIF23	435.107	-1.69657	0.867539	-1.95561	0.0505114	0.351475
ENSG00000176595	KBTBD11	145.467	-2.79908	1.43135	-1.95555	0.0505181	0.351475
ENSG00000154027	AK5	178.312	1.50726	0.770832	1.95537	0.0505394	0.351475
ENSG00000131149	GSE1	601.928	-0.876648	0.448386	-1.95512	0.050569	0.351499
ENSG00000260329	NA	45.6802	3.18605	1.62985	1.95481	0.0506051	0.351568
ENSG00000236901	NA	34.1633	5.81671	2.97649	1.95422	0.0506751	0.351872
ENSG00000213971	NA	287.637	-0.946679	0.484503	-1.95392	0.0507111	0.351911
ENSG00000181852	RNF41	2524.91	-0.406685	0.208184	-1.95349	0.0507613	0.351911
ENSG00000276168	Metazoa_SRP	38.109	-4.96544	2.54197	-1.95338	0.0507747	0.351911
ENSG00000196586	MYO6	899.676	1.8713	0.958085	1.95316	0.0508002	0.351911
ENSG00000197324	LRP10	2753.83	-0.456271	0.233638	-1.9529	0.0508313	0.351911
ENSG00000197081	IGF2R	1095.37	0.686984	0.351786	1.95285	0.0508377	0.351911
ENSG00000168566	SNRNP48	736.565	1.04975	0.537897	1.95158	0.0509886	0.352465
ENSG00000100365	NCF4	250.3	-1.45541	0.745775	-1.95154	0.0509927	0.352465
ENSG00000102312	PORCN	314.494	2.07565	1.06365	1.95144	0.0510052	0.352465
ENSG00000227518	NA	845.641	-0.586614	0.300629	-1.95129	0.0510227	0.352465
ENSG00000011566	MAP4K3	182.557	2.24413	1.15084	1.94998	0.0511781	0.353068
ENSG00000163629	PTPN13	139.125	3.31595	1.70058	1.94989	0.0511886	0.353068
ENSG00000105655	ISYNA1	992.937	-0.725648	0.372163	-1.94982	0.0511981	0.353068
ENSG00000130772	MED18	272.569	1.24519	0.638667	1.94967	0.051215	0.353068
ENSG00000006744	ELAC2	2593.34	0.478035	0.245289	1.94886	0.051312	0.353503
ENSG00000107566	ERLIN1	995.04	-0.932964	0.478761	-1.9487	0.0513307	0.353503
ENSG00000008838		1029.07	1.37584	0.70614	1.9484	0.0513669	0.353572
ENSG00000011260	UTP18	2384.69	0.561091	0.288106	1.94752	0.0514724	0.354067
ENSG00000133703	KRAS	2798.63	0.533154	0.273823	1.94708	0.0515252	0.354067
ENSG00000198689	SLC9A6	667.394	1.40837	0.723402	1.94688	0.0515494	0.354067
ENSG00000076685	NT5C2	1310.5	-0.612297	0.314537	-1.94666	0.0515755	0.354067
ENSG00000167291	TBC1D16	50.6986	3.58841	1.8434	1.94662	0.0515798	0.354067
ENSG00000124786	SLC35B3	237.578	2.62667	1.34945	1.94647	0.0515978	0.354067
ENSG00000119321	FKBP15	535.085	0.933459	0.47967	1.94604	0.0516493	0.354067
ENSG00000214293	NA	208.627	-1.14135	0.586499	-1.94604	0.0516496	0.354067
ENSG00000106628	POLD2	973.293	-0.888839	0.457389	-1.94329	0.0519811	0.355911
ENSG00000064961	HMG20B	861.553	0.671996	0.345842	1.94307	0.0520079	0.355911
ENSG00000143578	CREB3L4	65.1042	3.06595	1.57793	1.94303	0.052013	0.355911
ENSG00000140471	LINS1	2282.46	0.399127	0.205425	1.94293	0.0520245	0.355911
ENSG00000020922	MRE11	613.202	1.23214	0.634264	1.94263	0.0520612	0.355981
ENSG00000154358	OBSCN	249.902	-1.50581	0.775716	-1.94119	0.0522354	0.356991
ENSG00000160007	ARHGAP35	176.566	2.90288	1.49577	1.94072	0.0522918	0.357194
ENSG00000171163	ZNF692	364.171	2.32481	1.19816	1.94032	0.0523413	0.357351
ENSG00000112343		3153.38	-0.471412	0.243029	-1.93974	0.0524117	0.357496
ENSG00000123983	ACSL3	3191.22	0.402096	0.207297	1.9397	0.0524157	0.357496
ENSG00000198791	CNOT7	3309.42	-0.454058	0.234397	-1.93714	0.0527286	0.359231
ENSG00000219545	UMAD1	551.069	-0.697288	0.359986	-1.93698	0.0527472	0.359231
ENSG00000067900	ROCK1	3670.22	0.448139	0.231362	1.93696	0.0527503	0.359231
ENSG00000134324	LPIN1	3805.65	0.347215	0.179293	1.93658	0.0527966	0.359365
ENSG00000183891	TTC32	386.584	2.00271	1.03456	1.93582	0.0528898	0.359817
ENSG00000111674	ENO2	3265.72	-0.366341	0.189283	-1.93541	0.0529401	0.359976
ENSG00000136161	RCBTB2	383.115	1.87958	0.971309	1.9351	0.0529782	0.360053
ENSG00000139193	CD27	851.245	-0.949753	0.490943	-1.93455	0.0530457	0.36016
ENSG00000107551	RASSF4	32.4387	3.97296	2.0537	1.93453	0.0530474	0.36016
ENSG00000231064	NA	40.7235	-3.18878	1.64963	-1.93303	0.0532324	0.361233
ENSG00000107863	ARHGAP21	186.71	1.38931	0.719125	1.93195	0.0533662	0.361958
ENSG00000119685	TTLL5	850.814	-0.764841	0.39594	-1.93171	0.0533955	0.361961
ENSG00000116852	KIF21B	762.168	1.17889	0.610345	1.93151	0.0534204	0.361961
ENSG00000225889	NA	224.292	-1.51107	0.782691	-1.93061	0.0535319	0.362431
ENSG00000259242	NA	160.652	2.39934	1.24297	1.93032	0.0535669	0.362431
ENSG00000247287	NA	1152.07	0.560048	0.290151	1.9302	0.0535823	0.362431
ENSG00000164323	CFAP97	738.46	1.22999	0.637277	1.93007	0.0535977	0.362431
ENSG00000163513	TGFBR2	9078.41	-0.321475	0.166593	-1.92971	0.0536434	0.362558
ENSG00000122376		912.194	1.07949	0.55964	1.92891	0.0537426	0.363046
ENSG00000171208	NETO2	1052.16	1.30153	0.675189	1.92765	0.0538987	0.363776
ENSG00000131828		3526.66	-0.346533	0.179774	-1.9276	0.0539048	0.363776
ENSG00000173653	RCE1	2342.2	-0.412103	0.213875	-1.92684	0.0539995	0.364232
ENSG00000019485	PRDM11	44.0077	-3.56355	1.85045	-1.92578	0.0541323	0.364512
ENSG00000213297	NA	51.0695	3.68173	1.91195	1.92564	0.0541489	0.364512
ENSG00000088305	DNMT3B	55.4662	4.87125	2.52981	1.92554	0.0541615	0.364512
ENSG00000141741	MIEN1	1560.71	-0.519333	0.269719	-1.92546	0.0541717	0.364512
ENSG00000198556	ZNF789	389.224	1.68502	0.875157	1.92539	0.0541804	0.364512
ENSG00000205413	SAMD9	2820.21	-0.639583	0.332276	-1.92485	0.0542477	0.364512
[truncated: 11,710 more rows]

## Sheet: mDC human
GeneID	GeneSymbol	baseMean	log2FoldChange	lfcSE	stat	pvalue	padj
ENSG00000109321	AREG	9626.78	1.76094	0.265974	6.62073	3.57431e-11	4.20698e-07
ENSG00000096060	FKBP5	5231.34	3.20756	0.492475	6.51314	7.35939e-11	4.20698e-07
ENSG00000137462	TLR2	7700.99	2.47978	0.381061	6.50758	7.63702e-11	4.20698e-07
ENSG00000134531	EMP1	7526.94	1.6536	0.261492	6.32369	2.55396e-10	1.05517e-06
ENSG00000102178	UBL4A	381.987	5.68331	0.937614	6.06146	1.3489e-09	4.45838e-06
ENSG00000162433	AK4	262.585	6.14546	1.06174	5.7881	7.1186e-09	1.73451e-05
ENSG00000173389	IQCF1	207.251	-3.51582	0.611916	-5.7456	9.15962e-09	1.73451e-05
ENSG00000133030	NA	750.024	2.18609	0.380668	5.74277	9.31424e-09	1.73451e-05
ENSG00000127946	HIP1	360.578	-2.60173	0.45447	-5.72475	1.03584e-08	1.73451e-05
ENSG00000169245	CXCL10	3341.03	-2.40286	0.419895	-5.72252	1.04956e-08	1.73451e-05
ENSG00000129245	FXR2	696.93	1.8069	0.321088	5.62743	1.82916e-08	2.74807e-05
ENSG00000165272	AQP3	289.604	6.42265	1.15029	5.58349	2.35742e-08	3.24655e-05
ENSG00000035403		2464.32	1.87664	0.337708	5.557	2.74458e-08	3.48899e-05
ENSG00000167772	ANGPTL4	691.146	6.89281	1.24924	5.51762	3.43613e-08	4.05611e-05
ENSG00000214106	NA	171.895	-3.79022	0.696957	-5.43824	5.38091e-08	5.92833e-05
ENSG00000166188	ZNF319	354.073	7.86804	1.4528	5.41578	6.10206e-08	6.30266e-05
ENSG00000215126		132.179	-3.4913	0.648869	-5.3806	7.4239e-08	7.21691e-05
ENSG00000279907	NA	147.674	-3.92621	0.731234	-5.36929	7.90456e-08	7.25726e-05
ENSG00000001561	ENPP4	503.269	9.25964	1.73724	5.33007	9.81744e-08	8.53911e-05
ENSG00000213809	KLRK1	466.256	-3.13716	0.592002	-5.29924	1.16286e-07	9.6087e-05
ENSG00000260278	NA	1687.09	-2.17168	0.411589	-5.27632	1.31803e-07	0.000103722
ENSG00000256028	NA	71.729	5.58045	1.0635	5.24724	1.54394e-07	0.000115978
ENSG00000115568	ZNF142	303.507	9.96989	1.90799	5.22534	1.73835e-07	0.000123329
ENSG00000105281	SLC1A5	2024.44	2.06338	0.395471	5.21752	1.81335e-07	0.000123329
ENSG00000143514	TP53BP2	3873.54	2.45909	0.471792	5.21225	1.86568e-07	0.000123329
ENSG00000058673		2498.33	1.35405	0.260466	5.19857	2.00825e-07	0.000123773
ENSG00000136052	SLC41A2	224.22	3.97982	0.76575	5.19729	2.02218e-07	0.000123773
ENSG00000183722	LHFPL6	187.728	7.18631	1.3852	5.18791	2.12664e-07	0.000125517
ENSG00000029534	ANK1	183.614	6.96114	1.35586	5.13413	2.83455e-07	0.00016153
ENSG00000172671	ZFAND4	194.62	-3.14831	0.614054	-5.12709	2.94253e-07	0.000162094
ENSG00000214160	ALG3	233.954	6.90771	1.351	5.11304	3.17019e-07	0.000169002
ENSG00000163481	RNF25	406.39	8.79232	1.72285	5.10335	3.33686e-07	0.000172328
ENSG00000211679		12596.4	7.53673	1.48119	5.08829	3.61298e-07	0.000180934
ENSG00000117480	FAAH	515.441	7.98025	1.57405	5.06989	3.98049e-07	0.000193475
ENSG00000181472	ZBTB2	1065.05	6.52523	1.2917	5.05164	4.38023e-07	0.000202574
ENSG00000180644	PRF1	526.05	6.8935	1.36499	5.05023	4.41283e-07	0.000202574
ENSG00000026751	SLAMF7	3577.38	-1.51551	0.300937	-5.03595	4.7549e-07	0.000212377
ENSG00000271605	MILR1	448.963	-2.83929	0.564745	-5.02756	4.96765e-07	0.00021604
ENSG00000137628	DDX60	131.552	-6.66183	1.32638	-5.02256	5.09882e-07	0.000216059
ENSG00000143353	LYPLAL1	93.4445	7.50268	1.49892	5.00539	5.57482e-07	0.000230324
ENSG00000157557	ETS2	13554.1	2.16531	0.434633	4.98192	6.29566e-07	0.000253761
ENSG00000157470	FAM81A	189.557	-3.59276	0.72468	-4.95773	7.1323e-07	0.000278629
ENSG00000007350	TKTL1	331.157	-7.51654	1.5171	-4.95455	7.24983e-07	0.000278629
ENSG00000256043	CTSO	290.746	-7.8608	1.60667	-4.89262	9.95038e-07	0.000373727
ENSG00000272916		150.825	3.81838	0.784801	4.86542	1.14214e-06	0.000415966
ENSG00000116729	WLS	70.0789	-7.88434	1.62139	-4.86272	1.15784e-06	0.000415966
ENSG00000188850	NA	376.094	-2.90478	0.599703	-4.84371	1.2744e-06	0.0004481
ENSG00000156515	HK1	2780.63	1.62199	0.335796	4.83028	1.36344e-06	0.000469421
ENSG00000186792	HYAL3	237.769	5.78557	1.20079	4.81815	1.44892e-06	0.000488671
ENSG00000157514	TSC22D3	38728.4	1.87376	0.389794	4.80706	1.53166e-06	0.000501768
ENSG00000115602	IL1RL1	209.053	6.53588	1.36026	4.80488	1.54848e-06	0.000501768
ENSG00000128342	LIF	127.235	11.7176	2.4456	4.79132	1.65685e-06	0.000526559
ENSG00000145194	ECE2	77.2822	9.11648	1.90595	4.78316	1.72562e-06	0.000538066
ENSG00000214248	NA	56.6224	-5.23578	1.09908	-4.7638	1.89982e-06	0.000573238
ENSG00000115073	ACTR1B	114.285	5.24952	1.10216	4.76295	1.90779e-06	0.000573238
ENSG00000267080	NA	1187.96	-1.31934	0.27739	-4.75625	1.97221e-06	0.000582012
ENSG00000172465	TCEAL1	109.203	7.85665	1.65981	4.73346	2.20728e-06	0.000639955
ENSG00000186960	NA	2773.74	-4.15966	0.882521	-4.71339	2.43628e-06	0.000694172
ENSG00000099194	SCD	435.548	5.86525	1.24545	4.70934	2.48525e-06	0.000696123
ENSG00000101752	MIB1	166.211	4.89528	1.04054	4.70456	2.54416e-06	0.000699655
ENSG00000178726	NA	9100.45	1.87061	0.397874	4.7015	2.58253e-06	0.000699655
ENSG00000138135	NA	279.257	8.70003	1.86401	4.66737	3.05079e-06	0.000813182
ENSG00000272462	NA	132.209	-2.5675	0.551066	-4.65915	3.17512e-06	0.000832889
ENSG00000060642	PIGV	97.0796	8.02076	1.73185	4.63133	3.63332e-06	0.000938191
ENSG00000211677		15480.3	5.44981	1.18269	4.608	4.06564e-06	0.00100974
ENSG00000119684	MLH3	69.2392	7.14182	1.55002	4.60758	4.07389e-06	0.00100974
ENSG00000064545	TMEM161A	141.103	-7.23677	1.57097	-4.60657	4.09371e-06	0.00100974
ENSG00000260273	NA	204.103	-4.26385	0.93054	-4.58212	4.60279e-06	0.00109092
ENSG00000174944	P2RY14	113.246	7.65845	1.67143	4.58198	4.60591e-06	0.00109092
ENSG00000104964	AES	1230.96	1.49242	0.325763	4.5813	4.62088e-06	0.00109092
ENSG00000136631	VPS45	288.13	-8.17163	1.80337	-4.5313	5.86217e-06	0.00136448
ENSG00000220517	NA	146.821	9.06742	2.00463	4.52324	6.08989e-06	0.0013978
ENSG00000164105	SAP30	868.455	2.26884	0.504655	4.49581	6.93044e-06	0.00156894
ENSG00000159761	C16orf86	42.4118	7.19039	1.60177	4.48903	7.15481e-06	0.00159784
ENSG00000260233	NA	224.97	-2.43332	0.546447	-4.45298	8.46848e-06	0.001866
ENSG00000211955		246.947	11.7698	2.65103	4.43972	9.0075e-06	0.00195866
ENSG00000186787	NA	134.67	9.05043	2.04098	4.43435	9.23516e-06	0.00196288
ENSG00000245598	NA	533.343	-2.02454	0.456897	-4.43106	9.37702e-06	0.00196288
ENSG00000139197	PEX5	232.583	6.88849	1.55464	4.43092	9.38324e-06	0.00196288
ENSG00000183598	NA	766.342	-1.38561	0.313122	-4.42516	9.63722e-06	0.00197959
ENSG00000127884		632.672	4.00381	0.905083	4.42369	9.70272e-06	0.00197959
ENSG00000240240	NA	65.4052	-7.78435	1.76199	-4.41792	9.96541e-06	0.00200839
ENSG00000108479	GALK1	243.068	4.82312	1.09643	4.39893	1.08785e-05	0.00216601
ENSG00000172159	FRMD3	127.301	-6.77608	1.54559	-4.38414	1.16447e-05	0.00229095
ENSG00000137103	TMEM8B	193.446	2.77466	0.634741	4.37133	1.23495e-05	0.00240103
ENSG00000176597	B3GNT5	2966.12	1.47386	0.337618	4.36546	1.26856e-05	0.0024377
ENSG00000101557	USP14	1696.46	1.44664	0.332741	4.34766	1.37599e-05	0.00261375
ENSG00000130766	SESN2	1590.73	1.24936	0.287789	4.34124	1.4168e-05	0.00266068
ENSG00000196378	ZNF34	188.718	10.3453	2.38447	4.33859	1.43398e-05	0.00266269
ENSG00000165661	QSOX2	94.2232	-4.06244	0.9407	-4.31853	1.57072e-05	0.00288419
ENSG00000114737	CISH	681.453	8.23796	1.91101	4.31079	1.6267e-05	0.00293331
ENSG00000259660	NA	306.77	5.81472	1.34914	4.30994	1.63297e-05	0.00293331
ENSG00000275714	NA	1553.8	-1.4344	0.333285	-4.3038	1.6789e-05	0.00298339
ENSG00000141219	C17orf80	91.877	6.47828	1.50853	4.29443	1.75141e-05	0.00307912
ENSG00000256235	SMIM3	2312.77	1.36533	0.319647	4.27138	1.9427e-05	0.00335192
ENSG00000143554	SLC27A3	412.117	4.06684	0.952227	4.27087	1.94714e-05	0.00335192
ENSG00000272414		110.36	7.4339	1.74286	4.26536	1.99583e-05	0.00340032
ENSG00000155592	ZKSCAN2	103.557	4.76708	1.11963	4.25771	2.06531e-05	0.00348279
ENSG00000123983	ACSL3	5450.55	1.22923	0.289172	4.25085	2.12957e-05	0.00355487
ENSG00000254528	NA	106.433	-3.76221	0.885649	-4.24797	2.15713e-05	0.00356488
ENSG00000106462	EZH2	1251.83	1.79668	0.423665	4.24081	2.2271e-05	0.00362666
ENSG00000178074	C2orf69	209.802	8.56484	2.02086	4.23821	2.25313e-05	0.00362666
ENSG00000257365	NA	75.9508	-10.772	2.54313	-4.23574	2.27802e-05	0.00362666
ENSG00000059758	CDK17	676.772	2.8214	0.66616	4.23532	2.2823e-05	0.00362666
ENSG00000163393	SLC22A15	241.772	6.20019	1.46553	4.23068	2.3299e-05	0.00366705
ENSG00000162711	NLRP3	14116.4	1.86928	0.442459	4.22475	2.3921e-05	0.00370999
ENSG00000135218	CD36	557.853	2.30517	0.545756	4.22381	2.40209e-05	0.00370999
ENSG00000123342	MMP19	5949.93	2.10107	0.498415	4.2155	2.49222e-05	0.00375925
ENSG00000205269	TMEM170B	1296.7	4.07047	0.965745	4.21485	2.49947e-05	0.00375925
ENSG00000119138	KLF9	504.839	1.49957	0.355904	4.21341	2.51543e-05	0.00375925
ENSG00000051596	THOC3	234.172	6.48206	1.53875	4.21256	2.52497e-05	0.00375925
ENSG00000140474	ULK3	289.35	9.85139	2.34015	4.20973	2.55674e-05	0.00377256
ENSG00000276410		5526.26	-1.14074	0.27117	-4.20673	2.59089e-05	0.00377804
ENSG00000186105	NA	114.767	7.63168	1.81481	4.20522	2.60824e-05	0.00377804
ENSG00000118985	NA	5790.27	1.77829	0.423104	4.20296	2.63444e-05	0.00377804
ENSG00000226471	NA	162.566	-6.26998	1.49233	-4.20147	2.65189e-05	0.00377804
ENSG00000006025	OSBPL7	211.962	-8.53799	2.03402	-4.19759	2.69774e-05	0.00380705
ENSG00000173402	DAG1	283.47	3.42161	0.815472	4.19586	2.71834e-05	0.00380705
ENSG00000158941	CCAR2	2162.4	2.56094	0.611654	4.18691	2.82779e-05	0.00392706
ENSG00000247157	NA	150.299	-2.34271	0.560377	-4.1806	2.90745e-05	0.00400405
ENSG00000071553	ATP6AP1	3685.72	1.14791	0.274757	4.17791	2.94196e-05	0.00401809
ENSG00000265298	NA	175.62	-2.22896	0.533952	-4.17446	2.9869e-05	0.00404602
ENSG00000058866	DGKG	152.824	-5.17733	1.24268	-4.16627	3.09628e-05	0.0041601
ENSG00000196295	NA	932.842	-1.43406	0.346811	-4.13499	3.54974e-05	0.00471566
ENSG00000144647	POMGNT2	285.074	8.22659	1.99004	4.13388	3.56685e-05	0.00471566
ENSG00000123124	WWP1	142.272	2.94485	0.71443	4.12196	3.75666e-05	0.00492719
ENSG00000272799	NA	87.708	-2.37818	0.577338	-4.11922	3.80161e-05	0.00494688
ENSG00000185591	SP1	248.28	-4.60441	1.12092	-4.10769	3.99636e-05	0.00515967
ENSG00000268635	NA	402.38	-3.2093	0.782005	-4.10394	4.0617e-05	0.0051681
ENSG00000255587	RAB44	135.854	-6.14062	1.49635	-4.10373	4.06543e-05	0.0051681
ENSG00000213699	SLC35F6	343.636	-2.33216	0.569321	-4.09638	4.1966e-05	0.00529412
ENSG00000231475	NA	148.622	10.0351	2.4578	4.08297	4.44645e-05	0.00556682
ENSG00000148154	UGCG	417.787	2.4804	0.609309	4.07084	4.68435e-05	0.00574816
ENSG00000151611	MMAA	186.71	4.83867	1.18887	4.06997	4.702e-05	0.00574816
ENSG00000187325	TAF9B	316.125	7.44351	1.82901	4.06969	4.70756e-05	0.00574816
ENSG00000149136	SSRP1	257.849	5.39521	1.32672	4.06658	4.77072e-05	0.00574816
ENSG00000174197	MGA	282.11	-2.53057	0.622292	-4.06653	4.77189e-05	0.00574816
ENSG00000118804	NA	117.057	8.47163	2.08396	4.06516	4.79999e-05	0.00574816
ENSG00000102755	FLT1	1107.42	3.1403	0.773416	4.0603	4.90094e-05	0.00582683
ENSG00000197798	FAM118B	440.168	5.73993	1.41798	4.04796	5.1667e-05	0.00609892
ENSG00000244274	DBNDD2	44.2486	7.59335	1.88173	4.0353	5.45316e-05	0.00635462
ENSG00000087448	KLHL42	183.434	-3.28994	0.815352	-4.035	5.46022e-05	0.00635462
ENSG00000263756	NA	106.314	-6.85906	1.70239	-4.02908	5.5996e-05	0.00647125
ENSG00000007038	PRSS21	120.979	9.60774	2.38578	4.02709	5.6472e-05	0.00648095
ENSG00000254413		244.977	2.57245	0.63907	4.0253	5.69028e-05	0.00648535
ENSG00000196781	TLE1	854.997	2.95919	0.735686	4.02236	5.7619e-05	0.00649392
ENSG00000106086	PLEKHA8	97.8404	6.09368	1.51518	4.02176	5.77639e-05	0.00649392
ENSG00000136717	BIN1	4107.62	1.16867	0.291196	4.01335	5.98624e-05	0.00668437
ENSG00000268364	NA	65.2123	-4.32497	1.07861	-4.00975	6.07819e-05	0.00674149
ENSG00000129158	SERGEF	165.325	6.14334	1.53316	4.00698	6.1501e-05	0.00677577
ENSG00000186998	EMID1	88.3008	11.328	2.82855	4.0049	6.20446e-05	0.00679039
ENSG00000160683	CXCR5	110.853	8.78413	2.19967	3.99339	6.51356e-05	0.00708178
ENSG00000070061	ELP1	224.576	4.8991	1.22843	3.98809	6.66063e-05	0.00719435
ENSG00000169957	ZNF768	57.1394	7.71865	1.93899	3.98076	6.86953e-05	0.00733675
ENSG00000243238		879.088	12.5638	3.15816	3.97822	6.94345e-05	0.00733675
ENSG00000132382	MYBBP1A	54.4345	7.82646	1.96799	3.97689	6.98219e-05	0.00733675
ENSG00000269609	NA	1077.36	-1.72009	0.432771	-3.9746	7.04966e-05	0.00733675
ENSG00000117543	DPH5	136.56	-2.71892	0.68412	-3.97434	7.0576e-05	0.00733675
ENSG00000127080	IPPK	584.878	2.26382	0.569616	3.97429	7.05883e-05	0.00733675
ENSG00000189410	SH2D5	160.9	8.13658	2.05115	3.96684	7.28316e-05	0.00752259
ENSG00000211678	NA	126.584	11.0278	2.78681	3.95715	7.58487e-05	0.00778557
ENSG00000112787	NA	591.947	1.57635	0.398512	3.95559	7.63476e-05	0.0077884
ENSG00000067113	PLPP1	155.167	7.06545	1.79064	3.94578	7.9542e-05	0.00798743
ENSG00000228327	NA	931.813	-1.65999	0.420751	-3.94529	7.97034e-05	0.00798743
ENSG00000158109	TPRG1L	448.576	2.29958	0.582886	3.94515	7.97486e-05	0.00798743
ENSG00000215193	PEX26	433.671	-1.43114	0.363816	-3.93369	8.36518e-05	0.00831487
ENSG00000168876	ANKRD49	616.106	-2.37984	0.605269	-3.93187	8.42873e-05	0.00831487
ENSG00000121933	TMIGD3	203.08	8.56126	2.17778	3.93119	8.45273e-05	0.00831487
ENSG00000250318	NA	82.6078	4.6225	1.17828	3.9231	8.74157e-05	0.00854812
ENSG00000255507	NA	61.5208	-3.61622	0.923404	-3.91619	8.99595e-05	0.00866938
ENSG00000166920		5032.05	-1.18127	0.301789	-3.91422	9.06957e-05	0.00866938
ENSG00000129657	SEC14L1	6268.98	1.575	0.402394	3.91407	9.07529e-05	0.00866938
ENSG00000228315	NA	353.942	4.33156	1.10666	3.91407	9.07541e-05	0.00866938
ENSG00000127957	NA	93.8338	4.83586	1.2377	3.90713	9.33981e-05	0.00881939
ENSG00000117632	STMN1	1269.16	2.4073	0.616321	3.90592	9.38661e-05	0.00881939
ENSG00000237976	NA	73.722	6.91121	1.76949	3.90577	9.39255e-05	0.00881939
ENSG00000258620	NA	81.7835	-4.69255	1.2026	-3.90201	9.53971e-05	0.00890696
ENSG00000142082	SIRT3	91.5211	6.68669	1.7147	3.89964	9.63377e-05	0.00894425
ENSG00000145220	LYAR	434.325	1.27447	0.327108	3.89619	9.77193e-05	0.00902184
ENSG00000213600	NA	71.2517	6.69478	1.72109	3.88984	0.000100311	0.00920966
ENSG00000102970	CCL17	162.112	9.50879	2.44594	3.88758	0.000101249	0.00924442
ENSG00000149218	ENDOD1	252.323	9.67294	2.49104	3.8831	0.000103134	0.00936476
ENSG00000196466		142.103	4.38663	1.13195	3.87528	0.0001065	0.00961759
ENSG00000168970		392.131	2.56644	0.663756	3.86655	0.000110387	0.00987387
ENSG00000198668		20934.7	1.01253	0.26189	3.86623	0.000110533	0.00987387
ENSG00000156469	MTERF3	180.414	8.7958	2.28105	3.85603	0.000115241	0.0102391
ENSG00000276903	NA	3602.61	-1.15869	0.301482	-3.84329	0.000121395	0.0107282
ENSG00000133316	WDR74	5391.11	-0.920892	0.240086	-3.83567	0.000125222	0.0110075
ENSG00000144362	NA	66.1206	4.39499	1.14829	3.82742	0.000129494	0.0113229
ENSG00000151414	NEK7	1756.65	1.51988	0.398585	3.81319	0.000137186	0.0119323
ENSG00000198793	MTOR	221.342	3.96959	1.04259	3.80743	0.000140418	0.0121494
ENSG00000185946	RNPC3	1583.36	-1.60392	0.421987	-3.80087	0.000144187	0.0123667
ENSG00000132254	ARFIP2	579.02	1.88746	0.49664	3.80046	0.000144425	0.0123667
ENSG00000267216	NA	141.062	-7.71458	2.03109	-3.79825	0.00014572	0.0124132
ENSG00000137713	PPP2R1B	627.379	-2.92982	0.772415	-3.79306	0.000148801	0.0126107
ENSG00000169583	CLIC3	155.343	8.17616	2.15667	3.79111	0.000149977	0.0126455
ENSG00000079308	TNS1	478.255	3.03086	0.800112	3.78804	0.000151841	0.0127031
ENSG00000170089	NA	137.352	4.89982	1.2937	3.78746	0.000152198	0.0127031
ENSG00000160179	ABCG1	2676.88	3.14344	0.830648	3.78432	0.000154132	0.0127999
ENSG00000145020	AMT	33.1305	-4.34729	1.14967	-3.78134	0.000155988	0.0128893
ENSG00000143379	SETDB1	311.736	-2.78559	0.737235	-3.77843	0.00015782	0.0129623
ENSG00000125821	DTD1	358.135	3.81152	1.00902	3.77745	0.00015844	0.0129623
ENSG00000104679	R3HCC1	417.216	4.84989	1.28531	3.77331	0.000161096	0.0131146
ENSG00000054219		164.7	2.7828	0.739363	3.76379	0.00016736	0.0135529
ENSG00000116954	RRAGC	500.379	2.42294	0.644134	3.76155	0.000168864	0.0135529
ENSG00000197647	ZNF433	36.3293	6.99138	1.8587	3.76144	0.00016894	0.0135529
ENSG00000137393	RNF144B	4737.84	1.8096	0.48276	3.74845	0.000177934	0.0142055
ENSG00000120129	DUSP1	83689.4	0.866024	0.23113	3.74692	0.000179022	0.0142237
ENSG00000179094	PER1	4306.14	1.9456	0.519792	3.74305	0.000181803	0.0143755
ENSG00000125952	MAX	2110.44	1.24104	0.33171	3.74132	0.000183054	0.0144055
ENSG00000153767	GTF2E1	261.02	-3.88333	1.03854	-3.73922	0.000184593	0.0144577
ENSG00000180611	MB21D2	465.478	3.91386	1.04753	3.73627	0.00018677	0.0145331
ENSG00000197933	ZNF823	68.0194	8.96756	2.40061	3.73554	0.000187314	0.0145331
ENSG00000166262	FAM227B	36.6103	-4.22625	1.13245	-3.73195	0.000190002	0.0146727
ENSG00000081665	ZNF506	383.271	-1.5348	0.412156	-3.72383	0.000196224	0.0150828
ENSG00000237075	NA	52.8208	11.1155	2.99076	3.71661	0.000201915	0.0154483
ENSG00000273008	NA	140.153	-1.96593	0.529793	-3.71075	0.000206642	0.0156983
ENSG00000135074	ADAM19	641.423	2.16238	0.582967	3.70927	0.000207856	0.0156983
ENSG00000114923	SLC4A3	39.6462	10.0163	2.70111	3.70823	0.000208713	0.0156983
ENSG00000148926	ADM	7205.84	1.16942	0.315386	3.7079	0.000208982	0.0156983
ENSG00000279817	NA	64.7638	-8.57933	2.31503	-3.70593	0.000210617	0.015717
ENSG00000149557	FEZ1	143.806	-4.07051	1.0986	-3.70519	0.00021123	0.015717
ENSG00000107863	ARHGAP21	564.052	-1.5876	0.428719	-3.70311	0.000212969	0.015717
ENSG00000169902	TPST1	138.16	8.75166	2.36338	3.70304	0.000213034	0.015717
ENSG00000153208	MERTK	134.824	7.7951	2.1087	3.69663	0.000218481	0.0159831
ENSG00000198754	NA	227.238	2.69807	0.730141	3.69527	0.000219656	0.0159831
ENSG00000180549	FUT7	47.6612	9.6382	2.60935	3.69372	0.000220996	0.0159831
ENSG00000236753	NA	142.104	-2.68932	0.728153	-3.69335	0.00022132	0.0159831
ENSG00000251888	7SK	80.0334	-5.47911	1.48395	-3.69225	0.000222277	0.0159831
ENSG00000119812	FAM98A	179.303	9.26277	2.50883	3.69206	0.000222445	0.0159831
ENSG00000184436	THAP7	253.487	5.9589	1.6166	3.68608	0.000227734	0.0162924
ENSG00000185022	MAFF	4340.9	1.51379	0.411185	3.68153	0.000231841	0.0165146
ENSG00000275379	NA	2181.37	-1.40288	0.381537	-3.67692	0.000236063	0.0167433
ENSG00000130881	LRP3	176.765	7.58303	2.06483	3.67247	0.000240221	0.016899
ENSG00000104356	POP1	120.756	10.3112	2.80778	3.67238	0.000240305	0.016899
ENSG00000235641	NA	105.463	-4.87995	1.32977	-3.66977	0.000242771	0.0170001
ENSG00000263551	NA	140.48	-2.1132	0.576799	-3.66367	0.000248623	0.0172898
ENSG00000040633	PHF23	633.401	3.14286	0.857934	3.66329	0.000249	0.0172898
ENSG00000075240		626.556	2.66595	0.72852	3.6594	0.000252805	0.0174124
ENSG00000164403	SHROOM1	163.071	3.10398	0.848237	3.65933	0.000252873	0.0174124
ENSG00000101473	ACOT8	164.116	5.18513	1.41834	3.65577	0.000256415	0.017583
ENSG00000260075	NA	99.8309	-11.6253	3.18117	-3.65441	0.000257777	0.0176034
ENSG00000183605	SFXN4	136.844	7.83984	2.1471	3.65136	0.000260854	0.0176739
ENSG00000229539	NA	126.933	-2.66606	0.730227	-3.651	0.000261221	0.0176739
ENSG00000279355	NA	425.693	3.35651	0.919537	3.65022	0.000262017	0.0176739
ENSG00000100558	PLEK2	142.787	7.92461	2.17181	3.64886	0.000263409	0.0176955
ENSG00000237643	NA	408.438	-1.86447	0.51181	-3.64289	0.000269595	0.0180312
ENSG00000258056	NA	52.8213	11.0347	3.02989	3.64194	0.000270588	0.0180312
ENSG00000138468	SENP7	321.279	-1.76664	0.485772	-3.63677	0.00027608	0.0182408
ENSG00000165626	BEND7	54.4014	-3.74137	1.02879	-3.63668	0.000276178	0.0182408
ENSG00000177570		22.7474	-5.27904	1.45218	-3.63525	0.000277709	0.0182408
ENSG00000124103		56.075	10.9598	3.0152	3.63484	0.000278149	0.0182408
ENSG00000124067	SLC12A4	740.657	3.578	0.98604	3.62865	0.000284902	0.0186099
ENSG00000233013	NA	326.744	-2.37267	0.654216	-3.62673	0.00028703	0.018675
ENSG00000273064	NA	262.804	-2.20389	0.608861	-3.6197	0.000294946	0.0191148
ENSG00000197329	PELI1	5289.48	1.51378	0.419263	3.61058	0.000305518	0.0197036
ENSG00000135315	CEP162	194.289	-3.92179	1.08642	-3.60981	0.000306416	0.0197036
ENSG00000148848	ADAM12	70.6987	-4.60376	1.27634	-3.607	0.000309761	0.0197208
ENSG00000155961	RAB39B	148.327	7.26041	2.01308	3.60661	0.000310224	0.0197208
ENSG00000184221	OLIG1	139.425	5.22736	1.44975	3.60569	0.000311324	0.0197208
ENSG00000163565	IFI16	2013.91	-1.31356	0.364313	-3.60558	0.000311457	0.0197208
ENSG00000091127	PUS7	37.3927	4.24958	1.1804	3.60013	0.000318058	0.0200619
ENSG00000198113	TOR4A	719.532	1.73316	0.481701	3.598	0.000320671	0.0201499
ENSG00000014919	COX15	204.211	-3.04699	0.847749	-3.59421	0.000325375	0.020368
ENSG00000157353	FUK	222.674	3.50283	0.975233	3.59179	0.000328419	0.0204036
ENSG00000111424	VDR	4291.28	1.40453	0.391175	3.59054	0.000329997	0.0204036
ENSG00000131697	NPHP4	528.287	2.86726	0.798621	3.59026	0.00033035	0.0204036
ENSG00000123219	CENPK	112.705	2.11626	0.589515	3.58984	0.000330882	0.0204036
ENSG00000085063	CD59	2577.08	1.38274	0.385306	3.58868	0.000332354	0.0204181
ENSG00000188725	SMIM15	446.845	-4.47758	1.25058	-3.5804	0.000343066	0.0209756
ENSG00000240038		251.19	3.47326	0.97026	3.57972	0.000343966	0.0209756
ENSG00000140948	ZCCHC14	186.076	3.23998	0.905917	3.57646	0.000348273	0.0211256
ENSG00000185880	TRIM69	1011.88	-1.34449	0.375983	-3.57593	0.000348983	0.0211256
ENSG00000171049	FPR2	5902.78	3.3779	0.945253	3.57354	0.000352191	0.021242
ENSG00000269556	TMEM185A	194.757	3.05148	0.854904	3.56938	0.000357821	0.0215031
ENSG00000001036	FUCA2	584.751	2.4987	0.700508	3.56698	0.000361121	0.0216228
ENSG00000086288	NME8	100.134	8.83766	2.47844	3.56582	0.000362722	0.0216402
ENSG00000226067	NA	158.924	4.17058	1.17011	3.56426	0.00036489	0.0216549
ENSG00000140688	C16orf58	168.382	9.05133	2.53983	3.56375	0.000365589	0.0216549
ENSG00000280367	NA	53.1244	-5.0862	1.42834	-3.56092	0.000369551	0.0218115
ENSG00000116688	MFN2	1654.22	2.58033	0.724989	3.55913	0.000372088	0.0218731
ENSG00000236051	NA	39.1579	7.35946	2.06824	3.55831	0.000373242	0.0218731
ENSG00000141232	TOB1	1323.74	1.09717	0.308627	3.55499	0.000377988	0.0220099
ENSG00000265514	NA	181.512	-1.93278	0.543746	-3.55457	0.000378593	0.0220099
ENSG00000091428	RAPGEF4	102.8	-5.22633	1.4706	-3.55387	0.000379602	0.0220099
ENSG00000196123	KIAA0895L	164.57	5.04483	1.4201	3.55245	0.000381665	0.0220099
ENSG00000186994	KANK3	27.6883	-4.20923	1.18508	-3.55184	0.000382542	0.0220099
ENSG00000148341	SH3GLB2	427.129	1.69719	0.47803	3.55037	0.000384685	0.0220099
ENSG00000152518	ZFP36L2	7866.84	1.44837	0.40799	3.55001	0.000385223	0.0220099
ENSG00000135698	MPHOSPH6	1885.96	2.15504	0.607171	3.54932	0.000386232	0.0220099
ENSG00000237188	NA	160.257	-2.50567	0.706647	-3.54586	0.000391328	0.0222237
ENSG00000271857	NA	36.7664	-6.58816	1.8598	-3.54241	0.000396495	0.02244
ENSG00000206149	NA	119.836	6.68089	1.88709	3.54031	0.000399656	0.0225417
ENSG00000102312	PORCN	97.6307	5.35013	1.51224	3.53789	0.000403338	0.022672
ENSG00000084070	SMAP2	5526.84	1.20464	0.340743	3.53535	0.000407234	0.0228001
ENSG00000140284	SLC27A2	122.602	-11.2408	3.18101	-3.53373	0.000409744	0.0228001
ENSG00000261758	NA	74.6678	-3.00642	0.850984	-3.53288	0.000411066	0.0228001
ENSG00000118503	TNFAIP3	14076.7	1.52363	0.431279	3.53283	0.000411136	0.0228001
ENSG00000259330	NA	200.452	4.25728	1.20751	3.52565	0.000422439	0.0233486
ENSG00000157404	KIT	312.555	3.1147	0.885661	3.51681	0.000436765	0.023591
ENSG00000243509	TNFRSF6B	64.745	11.1047	3.15831	3.51601	0.000438081	0.023591
ENSG00000163812	ZDHHC3	930.023	1.3271	0.377793	3.51276	0.000443471	0.023591
ENSG00000274070		67.2942	8.12058	2.31179	3.51268	0.000443605	0.023591
ENSG00000197355	UAP1L1	482.692	2.69151	0.766411	3.51183	0.000445029	0.023591
ENSG00000170310	STX8	361.798	2.21317	0.630242	3.51161	0.000445396	0.023591
ENSG00000268173		408.543	-4.73279	1.34818	-3.5105	0.000447264	0.023591
ENSG00000273768	U1	1129.68	-1.50632	0.429142	-3.51008	0.000447974	0.023591
ENSG00000275405	NA	1129.68	-1.50632	0.429142	-3.51008	0.000447974	0.023591
ENSG00000206588	NA	1129.6	-1.50617	0.42922	-3.50908	0.000449665	0.023591
ENSG00000206596	U1	1129.6	-1.50617	0.42922	-3.50908	0.000449665	0.023591
ENSG00000206652	U1	1129.6	-1.50617	0.42922	-3.50908	0.000449665	0.023591
ENSG00000206737	NA	1129.6	-1.50617	0.42922	-3.50908	0.000449665	0.023591
ENSG00000207005	U1	1129.6	-1.50617	0.42922	-3.50908	0.000449665	0.023591
ENSG00000207389	NA	1129.6	-1.50617	0.42922	-3.50908	0.000449665	0.023591
ENSG00000207513	U1	1129.6	-1.50617	0.42922	-3.50908	0.000449665	0.023591
ENSG00000166454	ATMIN	503.059	2.43478	0.694394	3.50634	0.000454309	0.0237592
ENSG00000263528	IKBKE	323.542	3.65383	1.04292	3.50346	0.000459253	0.023942
ENSG00000274292	NA	123.152	-2.80083	0.799657	-3.50254	0.000460845	0.0239495
ENSG00000163605	PPP4R2	1105.93	1.48213	0.423264	3.50167	0.000462359	0.0239528
ENSG00000103047	TANGO6	243.246	-2.2432	0.641571	-3.49641	0.000471557	0.024353
ENSG00000264448	NA	65.4058	-5.03053	1.44087	-3.49131	0.000480652	0.0247454
ENSG00000164187	LMBRD2	53.4104	8.01417	2.29653	3.48969	0.000483575	0.0248185
ENSG00000267476	NA	42.3655	6.86577	1.96826	3.48825	0.000486194	0.0248318
ENSG00000156026	MCU	299.9	2.56452	0.735406	3.48722	0.000488076	0.0248318
ENSG00000118785	SPP1	382.123	5.6617	1.62368	3.48697	0.00048853	0.0248318
ENSG00000187189	TSPYL4	689.709	-3.90841	1.12109	-3.48625	0.000489844	0.0248318
ENSG00000264112	NA	86.9936	2.59837	0.745876	3.48365	0.000494634	0.0249745
ENSG00000130347	RTN4IP1	64.1418	-10.4554	3.00177	-3.48308	0.000495683	0.0249745
ENSG00000269906	NA	47.0169	-10.573	3.03942	-3.47862	0.000504	0.0252869
ENSG00000043462	LCP2	7388.92	1.00288	0.288368	3.47779	0.000505567	0.0252869
ENSG00000111331	OAS3	383.016	-3.84637	1.10639	-3.4765	0.000508	0.0252869
ENSG00000134686	PHC2	2937.77	2.51572	0.723635	3.4765	0.000508002	0.0252869
ENSG00000100151	PICK1	342.989	2.68334	0.773119	3.47079	0.000518922	0.0257529
ENSG00000253251	NA	93.4797	4.57273	1.31791	3.46969	0.000521061	0.0257816
ENSG00000001460	STPG1	387.742	-1.94623	0.561281	-3.46749	0.000525352	0.0259163
ENSG00000071242	RPS6KA2	151.062	5.01962	1.44914	3.46386	0.000532491	0.0261829
ENSG00000134222	PSRC1	109.542	-8.57294	2.47549	-3.46313	0.000533924	0.0261829
ENSG00000138722	MMRN1	139.312	-11.013	3.181	-3.46211	0.000535958	0.0262049
ENSG00000135437	RDH5	76.4228	7.58893	2.19275	3.46092	0.000538328	0.0262255
ENSG00000260236	NA	269.119	-3.50143	1.01188	-3.46031	0.000539554	0.0262255
ENSG00000269837	NA	58.3809	-2.86746	0.829019	-3.45886	0.000542463	0.0262895
ENSG00000135336	ORC3	89.2905	-3.34266	0.966782	-3.45751	0.000545182	0.0263441
ENSG00000166801	FAM111A	243.898	3.24238	0.938033	3.45657	0.000547088	0.0263591
ENSG00000118515	SGK1	10201.1	0.992144	0.287351	3.45273	0.000554947	0.0266007
ENSG00000150768	DLAT	427.702	4.31291	1.2492	3.45255	0.000555321	0.0266007
ENSG00000111581	NUP107	436.782	2.07819	0.602982	3.44653	0.000567836	0.0271216
ENSG00000156735	BAG4	650.763	-1.63445	0.474911	-3.44159	0.000578312	0.0273828
ENSG00000155254	NA	36.4784	9.37658	2.72489	3.44109	0.000579377	0.0273828
ENSG00000168995	NA	264.151	4.94129	1.43626	3.4404	0.000580861	0.0273828
ENSG00000244462	RBM12	1767.78	1.58514	0.460788	3.44007	0.000581571	0.0273828
ENSG00000099949	LZTR1	217.869	9.19789	2.67376	3.44006	0.00058159	0.0273828
ENSG00000130775	THEMIS2	9256.56	1.18955	0.345959	3.4384	0.000585152	0.0274158
ENSG00000204315	FKBPL	102.748	6.87349	1.99916	3.43819	0.000585609	0.0274158
ENSG00000116133	DHCR24	65.834	10.9299	3.1811	3.43588	0.000590632	0.0275514
ENSG00000261832	CLN3	43.1226	7.27979	2.1191	3.43533	0.000591839	0.0275514
ENSG00000143294	PRCC	1116.51	1.44313	0.42044	3.43244	0.000598186	0.0277686
ENSG00000184307	ZDHHC23	268.171	10.8742	3.16914	3.43127	0.000600764	0.0278102
ENSG00000068354	TBC1D25	498.038	2.15861	0.629254	3.43043	0.000602624	0.027811
ENSG00000006327	NA	1829.57	1.17244	0.341843	3.42975	0.000604148	0.027811
ENSG00000253982	NA	278.307	2.32451	0.678193	3.4275	0.000609167	0.0278857
ENSG00000108578	BLMH	375.225	2.02323	0.590373	3.42703	0.000610211	0.0278857
ENSG00000093134	VNN3	162.788	-3.57652	1.0437	-3.42676	0.000610832	0.0278857
ENSG00000125148	NA	3896.09	1.18986	0.347325	3.42578	0.000613029	0.0279089
ENSG00000169994	MYO7B	283.63	5.34345	1.56038	3.42446	0.000616021	0.027968
ENSG00000110002	VWA5A	121.855	10.8874	3.1811	3.42252	0.000620437	0.0280914
ENSG00000183918	SH2D1A	97.482	10.8786	3.18103	3.41983	0.000626599	0.0282928
ENSG00000074660	SCARF1	481.37	2.55081	0.746195	3.41842	0.000629857	0.0283165
ENSG00000116922	C1orf109	372.331	-1.86468	0.545595	-3.4177	0.000631535	0.0283165
ENSG00000166510	CCDC68	125.898	-4.66843	1.36608	-3.41738	0.000632264	0.0283165
ENSG00000059122	FLYWCH1	566.543	2.93923	0.860701	3.41492	0.000638	0.0284962
ENSG00000169908	NA	343.523	6.59323	1.93145	3.41361	0.000641078	0.0285565
ENSG00000198839	ZNF277	839.027	-1.77833	0.521179	-3.41214	0.000644555	0.0286342
ENSG00000138018	SELENOI	173.204	2.49274	0.731156	3.40932	0.000651255	0.0288543
ENSG00000256304	NA	170.676	-10.7673	3.15908	-3.40837	0.000653519	0.0288772
ENSG00000143368	SF3B4	2061.13	1.03537	0.30384	3.40762	0.000655332	0.0288801
ENSG00000260342	NA	46.9425	6.94446	2.0388	3.40615	0.000658864	0.0289085
ENSG00000269958	NA	76.4473	4.19204	1.23082	3.40589	0.000659476	0.0289085
ENSG00000150637	CD226	758.81	-2.08258	0.611971	-3.40308	0.000666314	0.0291037
ENSG00000187193	MT1X	361.343	3.11314	0.914926	3.40261	0.000667451	0.0291037
ENSG00000072401	UBE2D1	3699.6	1.10591	0.32525	3.40017	0.000673429	0.0292871
ENSG00000237651	C2orf74	98.8022	-4.02421	1.18431	-3.39794	0.000678951	0.0294497
ENSG00000165457	FOLR2	96.5117	9.0525	2.66609	3.39543	0.000685219	0.0295961
ENSG00000226756	NA	47.7887	-6.50239	1.91545	-3.3947	0.000687031	0.0295961
ENSG00000233030	NA	174.461	-5.45575	1.60726	-3.39444	0.000687698	0.0295961
ENSG00000105136		333.257	-1.6885	0.498304	-3.3885	0.000702771	0.0301165
ENSG00000170632	ARMC10	378.441	-1.97152	0.581872	-3.38824	0.000703436	0.0301165
ENSG00000225302	NA	305.402	-1.61947	0.478659	-3.38334	0.000716096	0.0304717
ENSG00000235888	NA	91.441	6.21021	1.83553	3.38334	0.000716101	0.0304717
ENSG00000169372	CRADD	246.575	-3.85397	1.13974	-3.38145	0.000721054	0.0304717
ENSG00000196329		282.986	-3.6954	1.09285	-3.38145	0.000721057	0.0304717
ENSG00000119862	LGALSL	68.1232	4.00678	1.18537	3.3802	0.000724337	0.0304717
ENSG00000248925	NA	55.6915	-4.18424	1.23788	-3.38016	0.000724429	0.0304717
ENSG00000259007	NA	27.6494	10.5943	3.13432	3.38008	0.000724639	0.0304717
ENSG00000096093	EFHC1	242.383	1.77125	0.524314	3.37823	0.000729553	0.0306005
ENSG00000197632	SERPINB2	1333.19	-1.6228	0.481193	-3.37244	0.000745046	0.0311712
ENSG00000187446	CHP1	1342.14	-1.48905	0.442214	-3.36726	0.000759184	0.0316502
ENSG00000120526	NUDCD1	248.491	5.0162	1.49002	3.36653	0.000761201	0.0316502
ENSG00000197540		44.4777	10.3719	3.08122	3.36615	0.000762239	0.0316502
ENSG00000227372	NA	50.0167	3.23989	0.962698	3.36543	0.000764255	0.0316543
ENSG00000230447	NA	68.095	10.6785	3.18132	3.35664	0.000788971	0.0325963
ENSG00000258476	NA	180.301	6.15506	1.83625	3.35197	0.000802397	0.0329947
ENSG00000213672	NCKIPSD	58.9942	7.56527	2.25729	3.35149	0.000803782	0.0329947
ENSG00000134278	SPIRE1	202.835	-6.36629	1.8997	-3.35121	0.000804604	0.0329947
ENSG00000132467	UTP3	209.677	6.84124	2.04232	3.34974	0.000808889	0.0330577
ENSG00000071051	NCK2	586.071	2.0036	0.598214	3.34931	0.000810139	0.0330577
ENSG00000141540	TTYH2	1769.73	1.43706	0.430207	3.34038	0.000836629	0.0340216
ENSG00000253669	NA	320.889	-2.77273	0.8302	-3.33984	0.00083827	0.0340216
ENSG00000127951	FGL2	5485.72	1.69723	0.508261	3.33929	0.000839938	0.0340216
ENSG00000277895	NA	249.604	-1.96376	0.58867	-3.33593	0.000850132	0.0342577
ENSG00000204217	BMPR2	302.505	2.47816	0.742977	3.33545	0.000851605	0.0342577
ENSG00000133317	LGALS12	187.1	4.94722	1.48328	3.33533	0.000851985	0.0342577
ENSG00000132405	TBC1D14	285.285	3.66475	1.09993	3.3318	0.000862848	0.0346102
ENSG00000070495	JMJD6	4178.58	1.10962	0.333422	3.32799	0.000874763	0.0350032
ENSG00000129473	NA	99.8007	7.6948	2.31297	3.3268	0.000878494	0.0350676
ENSG00000264772	NA	1064.14	-0.994156	0.298945	-3.32555	0.000882449	0.0351406
ENSG00000136826	KLF4	2439.34	0.789126	0.237352	3.32471	0.000885106	0.0351617
ENSG00000137101	CD72	152.025	2.69877	0.812272	3.3225	0.000892138	0.0353561
ENSG00000232860	NA	176.43	-3.1759	0.956086	-3.32177	0.000894485	0.0353642
ENSG00000137075	RNF38	999.864	1.96652	0.593695	3.31234	0.000925175	0.0364903
ENSG00000151748	SAV1	593.541	1.97368	0.596029	3.31138	0.000928367	0.0365109
ENSG00000131400	NAPSA	253.296	-3.14834	0.950915	-3.31085	0.000930115	0.0365109
ENSG00000168062	BATF2	63.2089	-7.15181	2.16207	-3.30785	0.00094015	0.0368173
ENSG00000255539	NA	49.6716	-7.94749	2.40422	-3.30564	0.000947591	0.036904
ENSG00000104221	BRF2	160.105	2.95954	0.895363	3.30541	0.000948376	0.036904
ENSG00000160062	ZBTB8A	365.728	-1.73024	0.523489	-3.30521	0.000949061	0.036904
ENSG00000060558	GNA15	7408.63	1.27715	0.386653	3.30309	0.00095626	0.0370482
ENSG00000223473	NA	570.36	-1.75897	0.532609	-3.30256	0.000958063	0.0370482
ENSG00000115365	LANCL1	51.9245	4.51422	1.36706	3.30214	0.000959497	0.0370482
ENSG00000271927	NA	112.493	-4.0797	1.23632	-3.29987	0.000967285	0.0372434
ENSG00000229569	NA	98.0709	-2.8879	0.875293	-3.29936	0.00096906	0.0372434
ENSG00000272009	NA	849.028	-1.29208	0.391751	-3.29822	0.000972983	0.0373075
ENSG00000180900	SCRIB	42.036	5.71301	1.73368	3.29531	0.000983133	0.0376094
ENSG00000108551	RASD1	596.692	1.61738	0.490954	3.29436	0.000986457	0.0376494
ENSG00000224892	NA	44.1443	-10.4712	3.18132	-3.29146	0.000996686	0.0379521
ENSG00000106565	TMEM176B	615.597	3.06796	0.93303	3.28817	0.00100842	0.0381757
ENSG00000125962	ARMCX5	36.2631	10.3844	3.15847	3.28781	0.00100971	0.0381757
ENSG00000119922	IFIT2	7072.96	-1.14201	0.347359	-3.2877	0.00101008	0.0381757
ENSG00000017483	SLC38A5	166.664	5.64436	1.71706	3.28723	0.0010118	0.0381757
ENSG00000275880	NA	108.987	-1.81577	0.552565	-3.28608	0.00101591	0.0382434
ENSG00000236438	NA	73.0131	-3.3319	1.01422	-3.28517	0.00101921	0.0382806
ENSG00000274677	NA	29.4734	10.3616	3.15737	3.28172	0.00103175	0.038629
ENSG00000143970	ASXL2	427.472	-1.81197	0.552217	-3.28127	0.00103342	0.038629
ENSG00000125170	DOK4	82.4574	10.4362	3.18108	3.2807	0.0010355	0.038629
ENSG00000168209	DDIT4	19133.5	1.08991	0.332388	3.27903	0.00104165	0.0387708
ENSG00000135245	HILPDA	686.591	-2.93375	0.895365	-3.2766	0.00105064	0.0390179
ENSG00000182472	CAPN12	56.8714	-4.54051	1.38625	-3.2754	0.00105513	0.0390966
ENSG00000138642	HERC6	109.315	2.88296	0.880988	3.27242	0.00106631	0.0394223
ENSG00000147174	GCNA	500.464	3.26687	0.999103	3.2698	0.00107623	0.0397003
ENSG00000108091	CCDC6	616.739	2.4512	0.749902	3.26869	0.00108047	0.0397681
ENSG00000102878	HSF4	36.5259	10.3167	3.1579	3.26695	0.00108714	0.0399245
ENSG00000119640		62.9881	7.49602	2.29776	3.26231	0.00110507	0.040493
ENSG00000113555	PCDH12	196.171	-4.49824	1.37928	-3.2613	0.00110904	0.0405195
ENSG00000196526	AFAP1	54.4965	-2.62526	0.805079	-3.26087	0.00111069	0.0405195
ENSG00000258964	NA	68.9336	-7.37828	2.26338	-3.25984	0.00111474	0.0405775
ENSG00000136026	CKAP4	1500.48	0.911085	0.279545	3.25917	0.00111741	0.0405852
ENSG00000255389	NA	84.449	10.3598	3.18169	3.25605	0.00112973	0.0408231
ENSG00000280138	NA	1373.77	-1.09461	0.336204	-3.25577	0.00113084	0.0408231
ENSG00000238243	OR2W3	54.4937	-10.3573	3.18133	-3.25564	0.00113137	0.0408231
ENSG00000277300	NA	34.5955	7.08043	2.17561	3.25445	0.00113611	0.0409051
ENSG00000105085		188.431	3.55162	1.09162	3.25353	0.00113982	0.0409491
ENSG00000064687	ABCA7	1395.54	1.28795	0.396085	3.25169	0.00114721	0.0411255
ENSG00000267325	NA	31.0414	-5.83883	1.79829	-3.24687	0.00116682	0.0416838
ENSG00000061337	LZTS1	61.0908	-3.03147	0.93373	-3.24662	0.00116783	0.0416838
ENSG00000163517	HDAC11	23.2729	10.1782	3.13827	3.24325	0.00118174	0.0420891
ENSG00000182473	EXOC7	1256.55	2.37432	0.732538	3.24122	0.0011902	0.0422783
ENSG00000197157	SND1	898.594	1.69269	0.522349	3.24053	0.00119307	0.0422783
ENSG00000272870	NA	97.7266	2.44794	0.755505	3.24014	0.00119472	0.0422783
ENSG00000141934		111.467	-1.6739	0.517395	-3.23525	0.00121538	0.0429035
ENSG00000253408	NA	1397.38	-1.23174	0.380787	-3.23473	0.00121758	0.0429035
ENSG00000077522	ACTN2	75.215	6.9471	2.149	3.23271	0.00122621	0.0431157
ENSG00000152380	FAM151B	105.55	-2.10952	0.652879	-3.2311	0.00123313	0.0432668
ENSG00000140564	FURIN	7167.8	1.2156	0.37647	3.22895	0.00124246	0.0435019
ENSG00000107554	DNMBP	4014.01	1.3633	0.422361	3.22781	0.00124741	0.043583
ENSG00000254004	ZNF260	102.723	2.90385	0.900435	3.22494	0.00125998	0.0439292
ENSG00000133106	EPSTI1	1013.14	-1.33143	0.413215	-3.22211	0.0012725	0.0442723
ENSG00000162542	TMCO4	169.419	6.39975	1.98809	3.21905	0.00128618	0.0446543
ENSG00000119688	ABCD4	1006.59	2.2167	0.688875	3.21786	0.00129152	0.0447455
ENSG00000162641		43.0036	-2.93298	0.911835	-3.21657	0.00129732	0.0448525
ENSG00000168679	SLC16A4	36.1634	-3.70537	1.15262	-3.21473	0.00130567	0.0449303
ENSG00000259950	NA	31.6093	10.1523	3.15841	3.21436	0.00130737	0.0449303
ENSG00000179409	GEMIN4	224.334	4.96553	1.54483	3.21428	0.00130773	0.0449303
ENSG00000171448	ZBTB26	163.759	-5.37956	1.67503	-3.21161	0.00131992	0.0451617
ENSG00000204054	NA	1177.61	-1.03505	0.322282	-3.21161	0.00131993	0.0451617
ENSG00000276900	NA	3104.83	-1.02536	0.319466	-3.20961	0.00132915	0.0453835
ENSG00000144043	TEX261	256.916	5.81576	1.8131	3.20764	0.00133831	0.0455578
ENSG00000100601	ALKBH1	289.229	3.2025	0.998496	3.20732	0.00133977	0.0455578
ENSG00000107959	PITRM1	558.537	2.33864	0.729301	3.20668	0.00134276	0.0455655
ENSG00000205791	NA	154.639	-3.38548	1.05649	-3.20448	0.00135307	0.0458214
ENSG00000073803	MAP3K13	397.079	-1.70041	0.530867	-3.20308	0.00135965	0.0458892
ENSG00000137942	FNBP1L	122.831	7.51449	2.34617	3.20288	0.00136063	0.0458892
ENSG00000146918	NCAPG2	88.0936	3.28683	1.02668	3.20142	0.0013675	0.0460272
ENSG00000173226	IQCB1	637.818	3.42726	1.07245	3.19572	0.0013948	0.0467036
ENSG00000099991	CABIN1	489.839	-1.23254	0.385695	-3.19563	0.00139526	0.0467036
ENSG00000120071	KANSL1	596.501	1.19577	0.374209	3.19546	0.00139608	0.0467036
ENSG00000088002	SULT2B1	25.3474	-2.88674	0.903785	-3.19406	0.00140289	0.0468217
ENSG00000260805	NA	909.677	-1.29123	0.404379	-3.19312	0.00140745	0.0468217
ENSG00000108691	CCL2	375.959	2.77601	0.869408	3.19298	0.00140811	0.0468217
ENSG00000084693	AGBL5	264.638	-5.2427	1.64233	-3.19223	0.0014118	0.0468501
ENSG00000126602	TRAP1	305.872	2.11178	0.662305	3.18853	0.00143	0.0472924
ENSG00000279602	NA	3953.64	-1.08387	0.33996	-3.18823	0.00143149	0.0472924
ENSG00000225873	NA	112.693	8.21199	2.57609	3.18778	0.00143371	0.0472924
ENSG00000100319	ZMAT5	291.959	2.46797	0.774747	3.18552	0.00144495	0.0475682
ENSG00000068654	POLR1A	317.643	-1.34601	0.422788	-3.18366	0.00145424	0.0476714
ENSG00000132478	UNK	348.143	4.02977	1.26587	3.1834	0.00145557	0.0476714
ENSG00000151376	ME3	85.2631	7.8874	2.47785	3.18317	0.00145674	0.0476714
ENSG00000172037	LAMB2	42.6731	-10.0507	3.15804	-3.18257	0.00145973	0.0476749
ENSG00000063015	SEZ6	1226.02	-1.37037	0.431036	-3.17924	0.0014766	0.0481308
ENSG00000104983	CCDC61	36.6768	6.54893	2.06286	3.17469	0.00149998	0.0487415
ENSG00000164199	ADGRV1	130.627	-2.1661	0.682356	-3.17444	0.00150124	0.0487415
ENSG00000175155	YPEL	1062.58	1.18921	0.375117	3.17024	0.00152312	0.0493551
ENSG00000221926		189.423	2.87785	0.90805	3.16927	0.00152824	0.0494086
ENSG00000274428	U1	122.85	-2.7619	0.871596	-3.16879	0.00153075	0.0494086
ENSG00000205133	TRIQK	224.572	-1.31991	0.417146	-3.16414	0.00155544	0.0501075
ENSG00000131370	SH3BP5	3416.95	0.938514	0.296737	3.16277	0.00156273	0.0502423
ENSG00000072135	PTPN18	1753.25	1.77636	0.561743	3.16222	0.0015657	0.0502423
ENSG00000108953	NA	4801.93	1.03082	0.3262	3.16008	0.00157725	0.0505149
ENSG00000168811	IL12A	45.8794	10.0511	3.18125	3.15948	0.00158053	0.0505221
ENSG00000205744	DENND1C	515.547	2.21871	0.702651	3.15762	0.00159062	0.0506707
ENSG00000173531	MST1	53.7254	-9.54509	3.023	-3.15749	0.00159132	0.0506707
ENSG00000184293	CLECL1	143.379	7.1138	2.25716	3.15165	0.00162348	0.0515027
ENSG00000274092	NA	89.5517	3.46838	1.10051	3.15162	0.00162368	0.0515027
ENSG00000234336	NA	77.5986	-2.21736	0.703822	-3.15045	0.0016302	0.0516106
ENSG00000086232	EIF2AK1	1607.81	1.4919	0.473669	3.14967	0.00163458	0.0516501
ENSG00000014257	ACPP	113.279	2.99146	0.951371	3.14437	0.00166443	0.052493
ENSG00000105676	ARMC6	426.406	3.11343	0.991817	3.13912	0.00169457	0.0533419
ENSG00000152595	MEPE	53.5064	-9.90638	3.15753	-3.13738	0.00170463	0.0535564
ENSG00000149016	TUT1	1266.5	-1.09822	0.350615	-3.13227	0.0017346	0.0543945
ENSG00000227555	NA	18.3721	-4.39058	1.4025	-3.13053	0.00174489	0.0545151
ENSG00000276213	Metazoa_SRP	945.417	-1.85865	0.59372	-3.13051	0.00174504	0.0545151
ENSG00000196453	ZNF777	238.828	5.54186	1.77093	3.12935	0.00175194	0.054532
ENSG00000133027	PEMT	100.543	7.7117	2.46477	3.12878	0.00175534	0.054532
ENSG00000197694	SPTAN1	2015.88	1.11681	0.35695	3.12876	0.00175548	0.054532
ENSG00000164649	CDCA7L	43.3207	7.59875	2.43061	3.12627	0.0017704	0.054835
ENSG00000138646	HERC5	618.111	-2.14306	0.685555	-3.12602	0.00177187	0.054835
ENSG00000132744	ACY3	113.412	7.23377	2.31468	3.12517	0.00177702	0.0548916
ENSG00000135093	USP30	225.852	5.18053	1.6583	3.124	0.00178413	0.0550085
ENSG00000179967	NA	33.2474	5.8721	1.88009	3.1233	0.00178834	0.0550355
ENSG00000241043	NA	42.6029	-2.5875	0.829195	-3.1205	0.00180545	0.0553781
ENSG00000236618	NA	41.1822	8.07622	2.58832	3.12026	0.00180695	0.0553781
ENSG00000273237	NA	51.5889	6.21395	1.99175	3.11984	0.00180952	0.0553781
ENSG00000172216	CEBPB	11231	1.61494	0.517837	3.11862	0.00181699	0.0555037
ENSG00000113249		229.57	3.37765	1.08333	3.11783	0.0018219	0.0555512
ENSG00000144283	PKP4	39.0939	5.83754	1.87374	3.11544	0.00183668	0.0558986
ENSG00000103888	CEMIP	169.949	4.82359	1.54887	3.11427	0.001844	0.0560181
ENSG00000165030	NFIL3	4153.95	0.999713	0.321095	3.11345	0.00184917	0.0560722
ENSG00000125246	CLYBL	35.7634	9.82502	3.15769	3.11145	0.00186168	0.0563482
ENSG00000103248	MTHFSD	92.6914	3.3563	1.0797	3.10856	0.00188004	0.0567998
ENSG00000162522	KIAA1522	51.506	5.91086	1.90316	3.1058	0.00189762	0.0571258
ENSG00000173369	C1QB	101.298	7.41889	2.38873	3.10579	0.00189774	0.0571258
ENSG00000115762	PLEKHB2	7748.89	1.29287	0.416951	3.10078	0.00193013	0.057995
ENSG00000121039	RDH10	192.736	3.19267	1.02993	3.09988	0.00193597	0.058065
ENSG00000136811	ODF2	716.831	2.41246	0.778537	3.09871	0.00194368	0.0581905
ENSG00000115306	SPTBN1	657.726	2.95594	0.954698	3.0962	0.00196016	0.0582749
ENSG00000229131	NA	351.499	-1.97957	0.639377	-3.0961	0.00196086	0.0582749
ENSG00000261038	NA	171.697	-1.9381	0.626041	-3.0958	0.00196283	0.0582749
ENSG00000259577	NA	32.8831	9.81188	3.16974	3.09549	0.0019649	0.0582749
ENSG00000138821	SLC39A8	2936.71	0.847197	0.27371	3.09524	0.00196657	0.0582749
ENSG00000103174	NAGPA	359.371	2.9859	0.964732	3.09505	0.00196777	0.0582749
ENSG00000262194	NA	67.8878	4.76442	1.53964	3.09451	0.00197137	0.0582749
ENSG00000185065	NA	145.661	-2.80564	0.906799	-3.09401	0.0019747	0.0582749
ENSG00000131626	PPFIA1	1958.34	-1.19878	0.387532	-3.09338	0.0019789	0.0582947
ENSG00000160959	LRRC14	315.899	4.37038	1.41371	3.09142	0.00199204	0.0583424
ENSG00000155659	VSIG4	61.0384	9.83428	3.18121	3.09137	0.00199235	0.0583424
ENSG00000169032	MAP2K1	5849.29	1.43481	0.46414	3.09134	0.00199255	0.0583424
ENSG00000168734	PKIG	264.938	-1.36094	0.440318	-3.09081	0.0019961	0.0583424
ENSG00000253320	NA	116.495	-2.68844	0.869903	-3.0905	0.00199817	0.0583424
ENSG00000264522	OTUD7B	250.328	-1.99085	0.644575	-3.08863	0.00201084	0.0585367
ENSG00000251131	NA	80.6885	-1.93356	0.626058	-3.08847	0.00201191	0.0585367
ENSG00000237943	NA	153.046	4.88372	1.58172	3.08761	0.00201771	0.0586023
ENSG00000115944		1275.36	0.771005	0.249901	3.08525	0.00203384	0.0589671
ENSG00000272768	NA	551.825	-1.96509	0.637242	-3.08374	0.00204413	0.0591617
ENSG00000267385	NA	61.7353	-3.23375	1.04905	-3.08254	0.00205239	0.0592341
ENSG00000105717	PBX4	54.714	7.95561	2.58134	3.08196	0.0020564	0.0592341
ENSG00000149823	VPS51	884.852	1.40411	0.455612	3.08182	0.00205739	0.0592341
ENSG00000238142	NA	45.486	5.12706	1.66425	3.08071	0.00206505	0.0593512
ENSG00000114850		1699.18	-1.01432	0.329418	-3.07912	0.00207616	0.059567
ENSG00000023909	GCLM	2292.96	1.51278	0.491748	3.07633	0.00209567	0.0600019
ENSG00000197061		8359.37	-0.997501	0.324294	-3.07591	0.00209858	0.0600019
ENSG00000177119	ANO6	1040.43	1.967	0.639724	3.07476	0.00210673	0.060131
ENSG00000241732	NA	181.581	3.15147	1.02701	3.06858	0.0021508	0.0612141
ENSG00000150977	RILPL2	11193.3	0.780453	0.254392	3.06791	0.00215563	0.0612141
ENSG00000185220	PGBD2	151.393	3.64584	1.18845	3.06772	0.00215696	0.0612141
ENSG00000277726	NA	36.983	9.69701	3.16134	3.06737	0.0021595	0.0612141
ENSG00000152661	NA	26.831	5.70772	1.86584	3.05906	0.00222034	0.0624392
ENSG00000254858	MPV17L2	262.136	3.39436	1.1097	3.0588	0.00222226	0.0624392
ENSG00000152749	GPR180	64.9397	9.72787	3.18126	3.05786	0.00222921	0.0624392
ENSG00000167635	ZNF146	468.025	2.84894	0.931827	3.05738	0.00223283	0.0624392
ENSG00000138078	PREPL	215.729	-2.68115	0.87706	-3.05698	0.00223582	0.0624392
ENSG00000227630	NA	54.5485	-4.38539	1.4346	-3.05688	0.00223655	0.0624392
ENSG00000184220	CMSS1	930.847	1.27934	0.418524	3.0568	0.00223717	0.0624392
ENSG00000156697	UTP14A	243.29	5.34547	1.7488	3.05664	0.00223831	0.0624392
ENSG00000078902	TOLLIP	1386.52	2.24155	0.733421	3.05629	0.00224093	0.0624392
ENSG00000089057	SLC23A2	307.992	5.47599	1.7918	3.05615	0.00224203	0.0624392
ENSG00000278828		2395.86	-1.27866	0.418439	-3.05578	0.00224473	0.0624392
ENSG00000138760	SCARB2	1268.3	-2.10246	0.688236	-3.05485	0.00225171	0.0624392
ENSG00000047230	CTPS2	184.443	-4.48039	1.46666	-3.05484	0.00225183	0.0624392
ENSG00000182557	SPNS3	388.648	3.58734	1.17626	3.04979	0.00229004	0.0633922
ENSG00000181915	ADO	23.4136	6.92959	2.27298	3.04867	0.00229855	0.0635215
ENSG00000067601	NA	164.815	-3.75247	1.2311	-3.04806	0.00230322	0.0635443
ENSG00000132561	MATN2	162.448	-1.42646	0.468276	-3.0462	0.00231752	0.0638323
ENSG00000081692	JMJD4	91.5415	5.60319	1.84028	3.04475	0.00232877	0.0640352
ENSG00000064666		2881.54	1.14173	0.37529	3.04225	0.00234813	0.0643609
ENSG00000273759	NA	39.4162	-7.79164	2.56117	-3.04222	0.0023484	0.0643609
ENSG00000158485		41.6275	9.67144	3.1813	3.04009	0.00236506	0.0647101
ENSG00000211896		13643.8	3.85128	1.26754	3.03838	0.00237852	0.0648799
ENSG00000085872	CHERP	880.415	1.7225	0.566928	3.03831	0.00237911	0.0648799
ENSG00000123643	SLC36A1	388.607	1.34221	0.442033	3.03644	0.00239389	0.0649653
ENSG00000214803	NA	38.7425	-2.5144	0.828133	-3.03622	0.00239563	0.0649653
ENSG00000213062	NA	49.6128	9.44017	3.10928	3.03613	0.00239638	0.0649653
ENSG00000173218	VANGL1	108.15	5.09103	1.67693	3.03593	0.00239797	0.0649653
ENSG00000269951	NA	23.5087	9.58456	3.15766	3.03533	0.00240269	0.0649867
ENSG00000158528	PPP1R9A	91.2318	-1.76303	0.58123	-3.03327	0.00241915	0.0652482
ENSG00000225423	NA	55.047	9.64777	3.1812	3.03275	0.0024234	0.0652482
ENSG00000167693	NXN	70.3336	-3.91873	1.29219	-3.03262	0.00242442	0.0652482
ENSG00000242622	NA	266.022	-2.68213	0.884563	-3.03215	0.00242815	0.0652482
ENSG00000167641	PPP1R14A	64.9278	6.13122	2.02275	3.03113	0.00243638	0.0653629
ENSG00000167615	LENG8	1123.12	-0.869159	0.286823	-3.03029	0.00244317	0.065439
ENSG00000123975	CKS2	2005.34	0.786564	0.259636	3.02949	0.00244966	0.0655065
ENSG00000185963	BICD2	1006.12	2.00398	0.661992	3.0272	0.00246833	0.0657983
ENSG00000130175	PRKCSH	761.852	1.37634	0.454663	3.02717	0.00246853	0.0657983
ENSG00000069702	TGFBR3	87.1629	-3.29247	1.08792	-3.0264	0.00247484	0.0658602
ENSG00000198417	MT1F	68.0136	7.08405	2.34234	3.02434	0.00249173	0.0662032
ENSG00000131845	ZNF304	107.737	-9.61981	3.18151	-3.02366	0.00249738	0.0662466
ENSG00000274997	HIST1H2AH	545.369	-1.43584	0.475014	-3.02274	0.00250499	0.0663421
ENSG00000176101	SSNA1	1123.21	0.955332	0.316329	3.02006	0.00252728	0.066732
ENSG00000164104	HMGB2	6079.83	1.07152	0.354807	3.02	0.00252779	0.066732
ENSG00000259478	NA	26.733	-2.60585	0.863443	-3.01797	0.00254471	0.0670715
ENSG00000134533	RERG	100.872	-1.74081	0.576926	-3.01738	0.00254969	0.0670959
ENSG00000204843	DCTN1	682.024	2.84699	0.944122	3.01549	0.00256561	0.0674075
ENSG00000167114	SLC27A4	67.1822	6.89695	2.2889	3.01321	0.00258498	0.0678087
ENSG00000187535	IFT140	113.253	-7.05113	2.34205	-3.01067	0.00260674	0.0681937
ENSG00000125726		40.9971	-6.06221	2.014	-3.01003	0.0026122	0.0681937
ENSG00000113460	BRIX1	423.806	2.59376	0.861747	3.00989	0.00261342	0.0681937
ENSG00000178163	ZNF518B	99.3299	5.51218	1.83171	3.00931	0.00261842	0.0681937
ENSG00000173334	TRIB1	5129.87	1.49185	0.49578	3.00909	0.0026203	0.0681937
ENSG00000227825	NA	366.996	2.40902	0.801169	3.00688	0.00263941	0.0685832
ENSG00000223662	NA	45.5784	4.63546	1.54385	3.00254	0.00267735	0.0694598
ENSG00000149609	C20orf144	81.9791	-2.41523	0.804669	-3.00152	0.00268633	0.0695836
ENSG00000148218	ALAD	185.587	3.38953	1.13091	2.99717	0.00272502	0.0700695
ENSG00000137834	SMAD6	50.2329	5.27314	1.75972	2.99658	0.00273025	0.0700695
ENSG00000228589	NA	51.2414	3.52281	1.17565	2.99648	0.00273113	0.0700695
ENSG00000233220	NA	171.556	-2.15447	0.719035	-2.99634	0.00273242	0.0700695
ENSG00000085365	SCAMP1	268.685	2.5542	0.852603	2.99576	0.00273759	0.0700695
ENSG00000180096	2001-09-01	139.465	2.79986	0.934707	2.99544	0.00274049	0.0700695
ENSG00000035720	STAP1	101.998	-6.96558	2.32552	-2.99528	0.00274192	0.0700695
ENSG00000270800	NA	311.546	2.23418	0.745957	2.99505	0.00274402	0.0700695
ENSG00000131016	AKAP12	2247.71	1.77179	0.591646	2.99468	0.00274736	0.0700695
ENSG00000270024	SGK3	149.666	-3.54417	1.18349	-2.99466	0.00274749	0.0700695
ENSG00000056050	HPF1	100.699	6.82386	2.28078	2.99189	0.00277254	0.0705994
ENSG00000216863	NA	28.6728	-2.59297	0.866983	-2.99079	0.00278257	0.0707457
ENSG00000170043	TRAPPC1	457.762	1.44566	0.483469	2.99017	0.00278819	0.0707798
ENSG00000103876	FAH	173.727	2.60428	0.871166	2.98941	0.00279513	0.0708472
ENSG00000213557	NA	22.2443	9.43779	3.15791	2.98862	0.00280239	0.0709222
ENSG00000270030	NA	61.2986	6.30643	2.11054	2.98806	0.00280755	0.0709444
ENSG00000182950	ODF3L1	359.417	1.48979	0.498748	2.98705	0.00281686	0.0710708
ENSG00000121900	TMEM54	57.4908	7.26088	2.43126	2.98647	0.00282219	0.0710968
ENSG00000268471	NA	22.6925	9.45851	3.17006	2.9837	0.00284783	0.0716336
ENSG00000185515		306.875	-2.08976	0.700695	-2.98241	0.0028599	0.0718278
ENSG00000101972	STAG2	1877.2	-1.0353	0.347438	-2.97981	0.0028843	0.0723308
ENSG00000163655	GMPS	521.929	2.0042	0.672978	2.9781	0.00290041	0.0726245
ENSG00000116285	ERRFI1	146.393	-1.72351	0.578849	-2.97747	0.00290634	0.0726629
ENSG00000090376	IRAK3	3504.98	1.92663	0.647206	2.97684	0.00291233	0.0727027
ENSG00000231025	NA	237.514	7.01966	2.36057	2.97372	0.00294217	0.0733369
ENSG00000188177	ZC3H6	647.125	2.08367	0.701243	2.9714	0.00296445	0.0737809
ENSG00000245059	NA	60.2613	-3.10337	1.04597	-2.96699	0.00300733	0.0743694
ENSG00000178385	PLEKHM3	155.779	-4.00925	1.35145	-2.96663	0.00301084	0.0743694
ENSG00000165525	NEMF	4478.6	-1.07373	0.361961	-2.96643	0.00301281	0.0743694
ENSG00000165474	GJB2	104.738	-9.07941	3.06129	-2.96587	0.00301825	0.0743694
ENSG00000099860	GADD45B	18537.4	0.802863	0.270709	2.96578	0.00301917	0.0743694
ENSG00000103540	CCP110	435.997	2.9125	0.98209	2.96561	0.00302079	0.0743694
ENSG00000259230	NA	22.21	-4.73902	1.59816	-2.96531	0.00302379	0.0743694
ENSG00000280195	NA	174.061	-2.0562	0.693566	-2.96467	0.00303003	0.0743694
ENSG00000186111	PIP5K1C	1089.95	3.08444	1.04049	2.96443	0.00303248	0.0743694
ENSG00000170265	ZNF212	78.2513	-3.82688	1.29131	-2.96357	0.00304098	0.0743694
ENSG00000178404	CEP295NL	45.77	7.34165	2.47776	2.96302	0.00304638	0.0743694
ENSG00000198663	C6orf89	594.484	-2.4646	0.831838	-2.96283	0.00304823	0.0743694
ENSG00000234268	NA	42.9511	3.92179	1.32374	2.96267	0.00304987	0.0743694
ENSG00000010327	STAB1	4593.53	-1.27094	0.42905	-2.96223	0.00305419	0.0743694
ENSG00000239571		2296.28	9.28283	3.13388	2.96209	0.0030556	0.0743694
ENSG00000117481	NSUN4	12497.1	-0.863423	0.291623	-2.96075	0.00306887	0.0745362
ENSG00000230731	NA	114.832	-8.41683	2.84361	-2.9599	0.00307735	0.0745362
ENSG00000172197	MBOAT1	55.6186	6.01418	2.03191	2.95986	0.0030778	0.0745362
ENSG00000124214	STAU1	1576.15	2.17928	0.736345	2.95959	0.00308049	0.0745362
ENSG00000131759	RARA	2943.88	1.56788	0.529926	2.95867	0.00308972	0.0746503
ENSG00000105197		866.549	-1.0084	0.341252	-2.95501	0.00312655	0.0754296
ENSG00000172086		925.409	2.1334	0.722624	2.9523	0.00315413	0.0756938
ENSG00000116157	GPX7	76.8724	7.8231	2.65075	2.95127	0.00316466	0.0756938
ENSG00000120925	RNF170	304.87	-3.10984	1.05373	-2.95126	0.00316476	0.0756938
ENSG00000133195	SLC39A11	212.862	4.03174	1.36612	2.95122	0.00316516	0.0756938
ENSG00000211938		656.932	9.24268	3.132	2.95104	0.00316703	0.0756938
ENSG00000213997	NA	31.3796	9.38816	3.18141	2.95095	0.003168	0.0756938
ENSG00000048462	TNFRSF17	231.365	-3.35433	1.13676	-2.9508	0.00316956	0.0756938
ENSG00000251359	NA	53.9284	-4.25501	1.44283	-2.94906	0.00318739	0.0760099
ENSG00000159231	CBR3	81.9467	7.51811	2.55062	2.94756	0.00320289	0.0762693
ENSG00000105701	FKBP8	1023.31	1.38096	0.468778	2.94587	0.00322043	0.0765768
ENSG00000062725	APPBP2	669.605	1.90206	0.645857	2.94502	0.00322934	0.0766783
ENSG00000103544	C16orf62	644.417	-1.8045	0.612858	-2.94441	0.00323574	0.0767199
ENSG00000150961	SEC24D	1723.06	1.6433	0.558295	2.94343	0.00324597	0.0768523
ENSG00000248019	NA	77.8928	4.85887	1.65123	2.94257	0.00325499	0.0769556
ENSG00000134987	WDR36	71.3703	3.37106	1.14609	2.94135	0.00326786	0.0771495
ENSG00000213390		144.8	-3.2008	1.08881	-2.93972	0.00328509	0.0773889
ENSG00000011590	ZBTB32	67.7331	9.35179	3.18142	2.93951	0.00328737	0.0773889
ENSG00000223695	NA	23.8525	-9.28265	3.15847	-2.93897	0.0032931	0.0774135
ENSG00000115590	IL1R2	2899.77	1.13288	0.385531	2.93849	0.00329815	0.0774222
ENSG00000183054	NA	272.079	-1.71955	0.585496	-2.93692	0.00331493	0.0777058
ENSG00000083093	PALB2	261.868	-2.32985	0.793731	-2.93532	0.00333206	0.0779053
ENSG00000177096	NA	130.665	4.58228	1.56113	2.93524	0.00333287	0.0779053
ENSG00000166311	SMPD1	296.292	-3.11149	1.06115	-2.93219	0.00336585	0.0784978
ENSG00000197852	FAM212B	472.388	1.73689	0.592387	2.93201	0.00336772	0.0784978
ENSG00000204420	MPIG6B	619.454	2.73637	0.934027	2.92965	0.00339342	0.0789211
ENSG00000184730		625.9	-1.47768	0.504436	-2.92936	0.00339656	0.0789211
ENSG00000160654	CD3G	56.8697	-2.26772	0.774303	-2.92872	0.00340361	0.0789211
ENSG00000160685	ZBTB7B	263.362	2.0547	0.701598	2.92859	0.00340498	0.0789211
ENSG00000127995	CASD1	190.361	3.9127	1.33659	2.92737	0.00341844	0.0791221
ENSG00000169026	MFSD7	412.043	2.57561	0.880025	2.92675	0.00342524	0.0791685
ENSG00000051341	POLQ	56.7183	-2.15654	0.737005	-2.92608	0.00343259	0.0792277
ENSG00000132535	DLG4	72.2325	2.96116	1.01231	2.92515	0.00344293	0.0793554
ENSG00000256196	NA	60.3767	8.52055	2.91345	2.92456	0.00344944	0.0793948
ENSG00000168906	MAT2A	10844	1.03656	0.35492	2.92054	0.0034942	0.0803131
ENSG00000273275	NA	28.3485	6.18198	2.11811	2.91864	0.00351566	0.0806941
ENSG00000265478	NA	41.4401	6.90225	2.3662	2.91702	0.00353395	0.0810016
ENSG00000271383	NA	6218.01	-0.966709	0.331651	-2.91484	0.00355871	0.0814229
ENSG00000239791	NA	31.4629	-4.88864	1.67733	-2.91453	0.00356219	0.0814229
ENSG00000176871		493.201	1.80127	0.618417	2.91271	0.00358306	0.0817869
ENSG00000154359		1460.69	1.01692	0.349338	2.911	0.0036027	0.0821216
ENSG00000096717	SIRT1	1479.89	1.10183	0.378592	2.91034	0.00361041	0.0821842
ENSG00000145911	N4BP3	272.665	4.07899	1.40203	2.90935	0.0036218	0.0823299
ENSG00000205861		21.6419	9.25301	3.18178	2.90812	0.0036361	0.0824409
ENSG00000102103	PQBP1	2122.75	0.78971	0.271558	2.90807	0.00363666	0.0824409
ENSG00000163746	PLSCR2	65.6383	-3.10483	1.06809	-2.90689	0.00365043	0.0826396
ENSG00000184357		443.099	-1.63938	0.564279	-2.90526	0.00366948	0.0829574
ENSG00000135362	PRR5L	403.625	-4.33353	1.49217	-2.90419	0.0036821	0.083129
ENSG00000087077	TRIP6	248.184	2.92565	1.008	2.90243	0.00370281	0.0834391
ENSG00000120696	KBTBD7	106.618	5.12499	1.76664	2.90098	0.00371994	0.0834391
ENSG00000152193	RNF219	186.912	4.77688	1.64665	2.90097	0.00372014	0.0834391
ENSG00000140406	NA	448.646	1.28473	0.442992	2.90012	0.00373021	0.0834391
ENSG00000099875	MKNK2	2833.28	1.2688	0.437618	2.89934	0.00373953	0.0834391
ENSG00000185338	SOCS1	1567.55	1.19841	0.413427	2.89873	0.0037468	0.0834391
ENSG00000256087	ZNF432	151.834	-2.58604	0.892167	-2.89861	0.0037482	0.0834391
ENSG00000145919	BOD1	107.478	3.74674	1.29282	2.89812	0.00375406	0.0834391
ENSG00000146476		559.55	3.42264	1.18108	2.89788	0.00375696	0.0834391
ENSG00000167565	SERTAD3	1091.79	1.19223	0.411418	2.89786	0.00375724	0.0834391
ENSG00000131196	NFATC1	2337.93	1.46966	0.507167	2.89778	0.00375814	0.0834391
ENSG00000197562	RAB40C	131.503	4.70267	1.62316	2.89724	0.00376465	0.0834391
ENSG00000220008	LINGO3	282.551	3.13336	1.08156	2.89708	0.00376648	0.0834391
ENSG00000184743	ATL3	741.558	2.25695	0.779044	2.89708	0.00376652	0.0834391
ENSG00000272986	NA	21.4799	9.14672	3.15809	2.89628	0.00377611	0.0835394
ENSG00000112576	CCND3	3798.09	1.0841	0.37451	2.89472	0.00379503	0.0838249
ENSG00000268509	NA	117.551	-3.29838	1.13958	-2.89437	0.00379916	0.0838249
ENSG00000264423	NA	221.429	-2.00673	0.693662	-2.89295	0.00381643	0.0840685
ENSG00000213967		98.2191	-1.78933	0.618583	-2.89263	0.00382037	0.0840685
ENSG00000196497	IPO4	167.915	4.51558	1.56165	2.89154	0.00383353	0.0842459
ENSG00000139187	KLRG1	60.1893	-2.71214	0.938818	-2.88889	0.00386609	0.0847696
ENSG00000267040	NA	85.726	-3.39392	1.1749	-2.88869	0.00386848	0.0847696
ENSG00000011523	CEP68	721.789	2.25916	0.782165	2.88834	0.00387275	0.0847696
ENSG00000147416	ATP6V1B2	12484.3	1.14902	0.397882	2.88784	0.00387902	0.0847945
ENSG00000109099	PMP22	3090.07	1.02917	0.356612	2.88596	0.00390217	0.0851436
ENSG00000196782	MAML3	123.253	2.19861	0.761912	2.88564	0.00390617	0.0851436
ENSG00000270022	NA	1326.19	-1.15031	0.398678	-2.8853	0.00391044	0.0851436
ENSG00000157978	NA	428.451	3.0156	1.04537	2.88472	0.00391766	0.0851885
ENSG00000132541	RIDA	53.0305	6.63135	2.29924	2.88415	0.00392477	0.0852187
ENSG00000197930	ERO1A	1571.22	1.56961	0.544329	2.88358	0.00393185	0.0852187
ENSG00000260729	HEXA	113.236	-3.32073	1.15172	-2.88327	0.00393569	0.0852187
ENSG00000232125	DYTN	55.821	9.17328	3.18191	2.88295	0.00393968	0.0852187
ENSG00000273076	NA	39.4908	-3.0545	1.05996	-2.88171	0.0039552	0.0854426
ENSG00000096872	IFT74	236.247	-1.79138	0.621967	-2.88019	0.00397437	0.0856303
ENSG00000196372	ASB13	26.813	6.85563	2.38061	2.87978	0.00397952	0.0856303
ENSG00000110944	IL23A	319.9	-3.1127	1.08099	-2.8795	0.00398304	0.0856303
ENSG00000180917	NA	698.397	-2.40114	0.833996	-2.87908	0.00398843	0.0856303
ENSG00000125998	FAM83C	64.9308	-3.90073	1.35512	-2.87852	0.00399546	0.0856303
ENSG00000156886	ITGAD	80.2268	2.57044	0.893036	2.87832	0.00399801	0.0856303
ENSG00000212195	U3	426.836	-1.68748	0.586306	-2.87815	0.00400016	0.0856303
ENSG00000159082	SYNJ1	533.03	2.02118	0.702402	2.87752	0.00400809	0.085689
ENSG00000241472	NA	169.42	-1.84724	0.642089	-2.87691	0.00401585	0.0857134
ENSG00000121594	CD80	46.6411	7.75464	2.69575	2.87662	0.0040196	0.0857134
ENSG00000130204	TOMM40	371.173	2.01902	0.702032	2.87596	0.004028	0.0857819
ENSG00000081307	UBA5	347.599	-3.12817	1.08816	-2.87474	0.00404355	0.0859157
ENSG00000265206	NA	760.759	-1.20194	0.418126	-2.87459	0.00404553	0.0859157
ENSG00000279407	NA	29.8739	-2.66834	0.928535	-2.87371	0.00405684	0.0859157
ENSG00000185897	NA	356.649	4.12057	1.43414	2.87319	0.00406349	0.0859157
ENSG00000145850	TIMD4	21.0065	9.07696	3.15925	2.87314	0.00406418	0.0859157
ENSG00000224821	NA	175.612	-3.26769	1.13736	-2.87304	0.00406548	0.0859157
ENSG00000109501	WFS1	74.5602	9.1375	3.1816	2.87198	0.00407907	0.0859879
ENSG00000079819	EPB41L2	438.131	3.11531	1.08488	2.87159	0.00408418	0.0859879
ENSG00000196689	TRPV1	92.8435	3.82461	1.33189	2.87156	0.0040845	0.0859879
ENSG00000150455	TIRAP	146.849	-2.54857	0.887865	-2.87044	0.00409897	0.0860898
ENSG00000243404	NA	51.7917	5.77003	2.0102	2.87038	0.00409976	0.0860898
ENSG00000126259	KIRREL2	40.754	6.06697	2.11447	2.86926	0.00411427	0.0861937
ENSG00000125812	GZF1	1188.12	-1.17151	0.408305	-2.8692	0.00411514	0.0861937
ENSG00000120436	NA	175.122	-8.84162	3.08214	-2.86866	0.00412212	0.0862307
ENSG00000175048	ZDHHC14	70.3889	-2.57557	0.899513	-2.86329	0.00419264	0.0874416
ENSG00000259094	NA	154.008	-2.37709	0.830299	-2.86293	0.00419739	0.0874416
ENSG00000213918	DNASE1	355.33	2.00942	0.701934	2.86268	0.00420068	0.0874416
ENSG00000158714	SLAMF8	60.8812	9.10756	3.18151	2.86265	0.00420117	0.0874416
ENSG00000134759	ELP2	1071.41	-1.78614	0.624099	-2.86195	0.00421042	0.0874638
ENSG00000259366	NA	170.811	3.39968	1.18796	2.86177	0.00421283	0.0874638
ENSG00000214331	NA	272.99	-1.44612	0.505472	-2.86094	0.0042239	0.0875838
ENSG00000163376	KBTBD8	1396.92	1.93296	0.675899	2.85984	0.00423855	0.0876686
ENSG00000136842	TMOD1	358.242	4.37979	1.53191	2.85905	0.00424918	0.0876686
ENSG00000279086	NA	1136.09	0.985638	0.344752	2.85898	0.00425009	0.0876686
ENSG00000168255		2282.62	-0.756546	0.264659	-2.85856	0.00425562	0.0876686
ENSG00000275993		1333.98	1.39359	0.487541	2.85841	0.00425769	0.0876686
ENSG00000214425	NA	399.371	3.68397	1.28889	2.85825	0.00425983	0.0876686
ENSG00000175931	UBE2O	1040.81	1.5273	0.534443	2.85774	0.00426668	0.0877004
ENSG00000271762	NA	418.017	-1.17011	0.409602	-2.8567	0.00428076	0.0878368
ENSG00000148950	IMMP1L	40.7009	-2.28225	0.799295	-2.85533	0.00429918	0.0878368
ENSG00000269955	C7orf55-LUC7L2	78.9363	6.69637	2.3454	2.8551	0.00430226	0.0878368
ENSG00000251072	NA	30.0341	-6.85924	2.40253	-2.85501	0.0043035	0.0878368
ENSG00000124766	SOX4	14251.8	-1.32311	0.463442	-2.85497	0.00430407	0.0878368
ENSG00000267288	NA	175.446	5.15441	1.80547	2.85489	0.00430521	0.0878368
ENSG00000273335	NA	21.6546	9.08038	3.18174	2.8539	0.00431856	0.0880007
ENSG00000172244	C5orf34	22.9836	7.08907	2.48502	2.85272	0.00433471	0.0881978
ENSG00000052723	SIKE1	756.56	1.04397	0.366067	2.85187	0.00434632	0.0881978
ENSG00000150628	SPATA4	39.888	-3.03178	1.06313	-2.85175	0.00434793	0.0881978
ENSG00000257698	NA	203.566	3.67359	1.28824	2.85163	0.00434958	0.0881978
ENSG00000239306	RBM4	3412.7	0.993909	0.348671	2.85057	0.00436415	0.0882848
ENSG00000132004	FBXW9	166.236	8.9261	3.13138	2.85054	0.00436456	0.0882848
ENSG00000112715	VEGFA	9066.61	0.889262	0.312019	2.85002	0.0043716	0.0883192
ENSG00000255073		681.501	-3.63389	1.27559	-2.8488	0.00438849	0.0885521
ENSG00000215417	NA	40.7899	3.67617	1.29072	2.84816	0.00439725	0.0886206
ENSG00000121940	CLCC1	363.646	-2.0186	0.708837	-2.84776	0.00440283	0.0886251
ENSG00000279699	NA	1681.75	-2.28415	0.802643	-2.84579	0.00443021	0.0890677
ENSG00000122483	CCDC18	1442.48	-1.30863	0.45995	-2.84515	0.00443909	0.0891377
ENSG00000150337	FCGR1A	163.346	-5.57306	1.95943	-2.84422	0.00445204	0.0892893
ENSG00000248429	NA	124.836	2.78816	0.980435	2.84379	0.00445798	0.0893
ENSG00000196812	ZSCAN16	841.986	-3.06103	1.07671	-2.84294	0.00447001	0.0894211
ENSG00000181409	AATK	167.725	2.7175	0.955994	2.84259	0.00447484	0.0894211
ENSG00000140465	CYP1A1	214.876	7.48821	2.63478	2.84206	0.00448225	0.089461
ENSG00000271755	NA	117.019	-1.61972	0.570082	-2.8412	0.0044944	0.0895915
ENSG00000179909	ZNF154	112.606	-2.15391	0.758196	-2.84083	0.00449963	0.0895915
ENSG00000242534		1603.8	8.90193	3.13411	2.84034	0.00450661	0.0896223
ENSG00000173818	ENDOV	913.315	-1.1072	0.390073	-2.83844	0.0045334	0.0900468
ENSG00000170365	SMAD1	345.619	2.93255	1.03408	2.83592	0.00456944	0.0905865
ENSG00000279891	NA	30.7902	3.21446	1.13365	2.83548	0.00457564	0.0905865
ENSG00000235373	NA	88.3573	-2.04905	0.72267	-2.83539	0.00457701	0.0905865
ENSG00000260261	NA	29.0937	4.0444	1.42675	2.83471	0.00458678	0.0906712
ENSG00000145907	G3BP1	7484.71	0.774598	0.273364	2.83358	0.00460299	0.0908829
ENSG00000244723	NA	30.7591	8.98217	3.17078	2.83279	0.00461434	0.0909142
ENSG00000095739	BAMBI	63.2867	3.94409	1.39234	2.83271	0.00461557	0.0909142
ENSG00000097007	ABL1	1194.65	1.77681	0.627427	2.8319	0.00462726	0.0910358
ENSG00000224650		350.106	7.18605	2.54121	2.8278	0.00468685	0.0920003
ENSG00000151665	PIGF	102.645	5.4885	1.94093	2.82777	0.00468742	0.0920003
ENSG00000170175	CHRNB1	500.369	-1.17755	0.41653	-2.82705	0.00469783	0.0920954
ENSG00000082146	STRADB	633.132	4.37447	1.5484	2.82515	0.00472592	0.0924808
ENSG00000164548	TRA2A	1883.69	0.79874	0.282744	2.82496	0.00472869	0.0924808
ENSG00000160408	ST6GALNAC6	579.18	2.32876	0.824901	2.82308	0.00475652	0.0929152
ENSG00000151726	ACSL1	8265.29	1.25415	0.444335	2.82254	0.00476452	0.0929616
ENSG00000185420	SMYD3	158.945	4.05761	1.43887	2.81999	0.00480249	0.0935919
ENSG00000226696	NA	1195.37	-2.0013	0.710051	-2.81852	0.00482451	0.0939104
ENSG00000182511	FES	3060.1	1.04697	0.371624	2.81729	0.00484308	0.0941609
ENSG00000198018	ENTPD7	120.433	4.50041	1.59788	2.81649	0.00485511	0.0941984
ENSG00000202538	U4	386.737	-1.87766	0.66679	-2.81596	0.00486311	0.0941984
ENSG00000279766	NA	51.0488	6.50949	2.31254	2.81486	0.00487981	0.0941984
ENSG00000279402	NA	34.6652	-4.46987	1.58798	-2.81481	0.00488065	0.0941984
ENSG00000272173	NA	606.315	-1.31158	0.46596	-2.81478	0.00488104	0.0941984
ENSG00000106004	HOXA5	334.63	2.28024	0.810162	2.81455	0.00488452	0.0941984
ENSG00000120029	C10orf76	187.034	1.79975	0.639485	2.81437	0.00488722	0.0941984
ENSG00000164051	CCDC51	47.6419	3.09884	1.1012	2.81404	0.00489229	0.0941984
ENSG00000246877	NA	95.9883	-2.0072	0.713365	-2.8137	0.00489744	0.0941984
ENSG00000260404	NA	366.219	-1.68868	0.600302	-2.81304	0.00490748	0.0941984
ENSG00000167658		4361.86	1.24383	0.442167	2.81303	0.00490771	0.0941984
ENSG00000109572	CLCN3	1187	1.5907	0.565622	2.8123	0.00491892	0.0942672
ENSG00000140043		295.827	-1.46282	0.520253	-2.81174	0.00492744	0.0942672
ENSG00000151135	TMEM263	214.197	4.10445	1.45981	2.81163	0.00492916	0.0942672
ENSG00000104228	TRIM35	53.6094	3.11699	1.10873	2.8113	0.00493411	0.0942672
ENSG00000159337	PLA2G4D	49.3631	-2.39678	0.85296	-2.80995	0.00495488	0.0945547
ENSG00000100207	TCF20	87.8482	-3.95997	1.40958	-2.80932	0.00496465	0.0946318
ENSG00000044115	CTNNA1	3121.1	1.63708	0.582823	2.80888	0.00497145	0.0946523
ENSG00000142583	SLC2A5	132.16	-2.66649	0.949524	-2.80824	0.00498135	0.0947317
ENSG00000130147	SH3BP4	904.401	2.38439	0.849298	2.80748	0.00499308	0.0947745
ENSG00000107331	ABCA2	160.884	3.10463	1.10605	2.80696	0.00500115	0.0947745
ENSG00000137404	NRM	219.564	-3.01674	1.07489	-2.80656	0.00500739	0.0947745
ENSG00000010318	PHF7	63.5087	2.61309	0.931067	2.80656	0.00500741	0.0947745
ENSG00000188554	NBR1	957.584	-1.32054	0.470572	-2.80624	0.00501228	0.0947745
ENSG00000142453	CARM1	170.057	1.7517	0.624824	2.80352	0.00505487	0.0954706
ENSG00000161638	ITGA5	19776.3	1.02968	0.367416	2.8025	0.00507079	0.095662
ENSG00000196843	ARID5A	10787.8	0.919667	0.32831	2.80121	0.00509107	0.095935
ENSG00000277149		411.884	-3.23187	1.15419	-2.80013	0.00510828	0.0961497
ENSG00000270164	NA	220.168	2.38754	0.8533	2.798	0.00514193	0.096673
ENSG00000111602	TIMELESS	81.8033	-3.34226	1.19577	-2.79506	0.00518905	0.0974462
ENSG00000105371	ICAM4	208.387	2.84975	1.0197	2.7947	0.00519485	0.0974462
ENSG00000044446	PHKA2	225.83	-2.01229	0.720332	-2.79357	0.00521305	0.097538
ENSG00000141551	CSNK1D	12341.2	0.900368	0.322331	2.7933	0.00521731	0.097538
ENSG00000255730	BCKDHA	83.9274	3.87829	1.38851	2.79312	0.00522023	0.097538
ENSG00000187546	AGMO	64.6467	-3.98608	1.4272	-2.79293	0.00522336	0.097538
ENSG00000056972	TRAF3IP2	446.098	-1.6034	0.574201	-2.79241	0.00523171	0.0975837
ENSG00000198723		29.7991	-4.53358	1.62391	-2.79178	0.00524196	0.0975837
ENSG00000166664		156.066	-3.98742	1.42832	-2.79168	0.00524351	0.0975837
ENSG00000197872	FAM49A	13342.3	1.01193	0.362842	2.78889	0.00528886	0.0983169
ENSG00000162490	DRAXIN	234.236	-1.88016	0.674333	-2.78818	0.00530052	0.0984229
ENSG00000197635	DPP4	92.1539	-8.86175	3.17894	-2.78764	0.0053093	0.0984753
ENSG00000163915	NA	27.6283	-2.79637	1.00361	-2.78631	0.00533117	0.09877
ENSG00000078487	ZCWPW1	1448.78	-1.26315	0.45377	-2.78368	0.00537457	0.0993974
ENSG00000263874	LINC00672	98.5998	-1.80026	0.646754	-2.78353	0.00537706	0.0993974
ENSG00000109586	GALNT7	324.447	5.01178	1.80101	2.78276	0.00538992	0.0995239
ENSG00000187957	DNER	110.02	-8.85233	3.18162	-2.78233	0.00539697	0.0995427
ENSG00000133687	TMTC1	152.558	3.11838	1.12099	2.7818	0.0054058	0.0995945
ENSG00000184178	SCFD2	168.374	4.88887	1.75802	2.7809	0.00542087	0.0997608
ENSG00000161835	GRASP	2647.59	1.66338	0.598653	2.77854	0.00546033	0.100375
ENSG00000008441	NFIX	73.7854	3.97761	1.43219	2.77728	0.00548153	0.100653
ENSG00000271147	NA	84.6175	4.1005	1.47697	2.77629	0.00549824	0.100848
ENSG00000112144	ICK	57.2264	2.14066	0.771569	2.77443	0.00552991	0.101316
ENSG00000275895		1138.61	1.04963	0.378387	2.77396	0.0055379	0.10135
ENSG00000139154	AEBP2	272.857	1.19058	0.429474	2.77219	0.00556809	0.101762
ENSG00000158792	SPATA2L	520.519	1.38592	0.499984	2.77192	0.0055727	0.101762
ENSG00000132837	DMGDH	163.469	-1.56251	0.564475	-2.76808	0.00563875	0.102854
ENSG00000235615	NA	81.2899	-2.21126	0.799286	-2.76654	0.00566542	0.103227
ENSG00000101216	GMEB2	505.775	2.62142	0.948105	2.76491	0.00569389	0.103347
ENSG00000186952	TMEM232	34.47	-3.45997	1.25139	-2.7649	0.00569395	0.103347
ENSG00000198420	TCAF1	82.3578	-2.74218	0.991807	-2.76483	0.00569523	0.103347
ENSG00000112029	FBXO5	166.584	3.36152	1.21586	2.76473	0.00569702	0.103347
ENSG00000228506	NA	55.2963	4.83645	1.75186	2.76076	0.00576674	0.104096
ENSG00000118518	RNF146	773.143	2.04331	0.740135	2.76072	0.00576738	0.104096
ENSG00000119917	IFIT3	3297.85	-2.40848	0.872418	-2.7607	0.00576783	0.104096
ENSG00000188549	C15orf52	84.8494	-2.7865	1.0094	-2.76056	0.00577024	0.104096
ENSG00000131941	RHPN2	32.209	-3.6246	1.31306	-2.76041	0.00577286	0.104096
ENSG00000094916	CBX5	539.76	-1.09965	0.398392	-2.76023	0.00577609	0.104096
ENSG00000163687	DNASE1L3	666.36	-2.12112	0.76869	-2.7594	0.00579073	0.104104
ENSG00000012124	CD22	707.649	-1.57225	0.569826	-2.75917	0.00579488	0.104104
ENSG00000135069	PSAT1	53.123	7.01465	2.54234	2.75914	0.00579544	0.104104
ENSG00000102967	DHODH	114.681	-1.61021	0.583691	-2.75867	0.00580373	0.104139
ENSG00000166025	AMOTL1	208.532	3.97986	1.4432	2.75767	0.00582158	0.104346
ENSG00000149177	PTPRJ	953.37	1.25855	0.456712	2.75567	0.00585714	0.10487
ENSG00000184557	SOCS3	7045.69	1.4312	0.51947	2.75512	0.00586709	0.104935
ENSG00000197586	ENTPD6	1046.76	2.28455	0.829404	2.75445	0.00587908	0.104943
ENSG00000119778	ATAD2B	1844.51	-1.11525	0.404936	-2.75414	0.00588471	0.104943
ENSG00000134698	AGO4	468.939	2.35338	0.854614	2.75374	0.00589191	0.104943
ENSG00000260267	NA	205.336	-2.6772	0.972322	-2.75341	0.00589781	0.104943
ENSG00000173221		987.934	1.47761	0.536664	2.75333	0.00589929	0.104943
ENSG00000257595	NA	37.767	-3.29624	1.19749	-2.75262	0.00591203	0.105056
ENSG00000105854	PON2	528.69	2.6504	0.963039	2.75212	0.005921	0.105089
ENSG00000245556	NA	99.9813	-2.23842	0.813435	-2.75181	0.00592661	0.105089
ENSG00000138663	COPS4	1380.91	-2.11981	0.770628	-2.75075	0.0059459	0.105318
ENSG00000144306	SCRN3	87.9092	-2.67841	0.974187	-2.74938	0.00597075	0.10559
ENSG00000125656		273.915	3.23357	1.17629	2.74896	0.00597855	0.10559
ENSG00000169247	SH3TC2	558.645	-2.30701	0.839262	-2.74885	0.00598039	0.10559
ENSG00000180398	MCFD2	1636.85	1.82635	0.664968	2.74652	0.00602311	0.10623
ENSG00000278677		12922.7	-1.02834	0.37453	-2.74568	0.00603847	0.106388
ENSG00000236021	NA	140.135	-3.4017	1.23961	-2.74417	0.0060664	0.106766
ENSG00000227684	NA	19.3837	8.72953	3.18189	2.7435	0.00607876	0.10687
ENSG00000263961	C1orf186	189.386	-2.36254	0.861654	-2.74186	0.00610917	0.10729
ENSG00000090339	ICAM1	12065.2	0.794433	0.28987	2.74065	0.00613179	0.107561
ENSG00000137198	GMPR	174.507	3.09937	1.13102	2.74034	0.00613758	0.107561
ENSG00000155962	CLIC2	1931.17	1.44102	0.526017	2.7395	0.00615326	0.107721
ENSG00000173281	PPP1R3B	1156.02	1.50307	0.548975	2.73795	0.00618238	0.108033
ENSG00000167642	SPINT2	2407.28	1.02241	0.373475	2.73755	0.00618992	0.108033
ENSG00000143493	INTS7	238.42	-1.6464	0.601425	-2.73751	0.00619069	0.108033
ENSG00000254838	NA	47.9374	-2.25738	0.824975	-2.7363	0.00621336	0.108314
ENSG00000215447	NA	20.2617	-3.91889	1.43256	-2.73559	0.00622679	0.108335
ENSG00000176953	NFATC2IP	1058.27	-1.15628	0.422708	-2.73542	0.00623011	0.108335
ENSG00000136870	ZNF189	98.5601	4.38398	1.6028	2.7352	0.00623423	0.108335
ENSG00000203650	NA	20.2261	-2.46376	0.901209	-2.73384	0.00626011	0.108671
ENSG00000124225	PMEPA1	784.737	2.37206	0.867901	2.7331	0.00627412	0.1088
ENSG00000168003	SLC3A2	13206.9	0.896229	0.327973	2.73263	0.00628309	0.108841
ENSG00000141026	MED9	597.424	2.27968	0.834363	2.73224	0.00629056	0.108856
ENSG00000139410	SDSL	420.506	-1.12156	0.410648	-2.73121	0.00631028	0.109067
ENSG00000273204	NA	66.1854	-1.5838	0.579952	-2.73091	0.00631595	0.109067
ENSG00000162298	SYVN1	171.259	1.8644	0.683186	2.72899	0.00635292	0.109591
ENSG00000134283	PPHLN1	1499.85	-1.92037	0.704109	-2.72738	0.00638401	0.109985
ENSG00000165097	KDM1B	256.546	-1.49634	0.548691	-2.72712	0.00638907	0.109985
ENSG00000181381	DDX60L	1569.85	-0.976454	0.358409	-2.72441	0.00644157	0.110774
ENSG00000241351	NA	7133.62	2.94794	1.08263	2.72294	0.00647036	0.111153
ENSG00000164163	ABCE1	355.53	3.00377	1.10374	2.72144	0.00649981	0.111543
ENSG00000182208	MOB2	667.501	1.42293	0.523043	2.72049	0.00651862	0.111651
ENSG00000139835	GRTP1	51.2403	-2.42296	0.890783	-2.72003	0.00652758	0.111651
ENSG00000174307	PHLDA3	22.9116	3.34029	1.22807	2.71996	0.00652907	0.111651
ENSG00000108984	MAP2K6	57.0069	-2.56824	0.944292	-2.71975	0.00653311	0.111651
ENSG00000113749	HRH2	914.787	-1.36454	0.502024	-2.71808	0.00656618	0.111981
ENSG00000170385	SLC30A1	1801.09	1.58671	0.583772	2.71803	0.0065672	0.111981
ENSG00000104897	SF3A2	378.662	1.47653	0.543393	2.71724	0.00658295	0.111981
ENSG00000214700	C12orf71	49.6523	-5.89895	2.17109	-2.71705	0.00658665	0.111981
ENSG00000108179	PPIF	14023.6	0.823671	0.303149	2.71705	0.00658675	0.111981
ENSG00000165355	FBXO33	1094.35	1.36192	0.50131	2.71673	0.00659312	0.111981
ENSG00000225614	ZNF469	195.986	1.98472	0.730945	2.71528	0.006622	0.112356
ENSG00000224875	NA	35.6428	-3.26104	1.20154	-2.71405	0.00664662	0.112637
ENSG00000202198	7SK	14418.2	-1.89375	0.697829	-2.71377	0.00665214	0.112637
ENSG00000279719	NA	111.006	-3.16347	1.16716	-2.7104	0.00672017	0.113538
ENSG00000244380	NA	50.2941	-2.50203	0.923148	-2.71033	0.0067217	0.113538
ENSG00000064102	INTS13	259.676	2.90241	1.07103	2.70992	0.00673003	0.113538
ENSG00000012963	UBR7	1066.08	1.19718	0.4418	2.70978	0.00673287	0.113538
ENSG00000085552	IGSF9	219.566	3.17605	1.17262	2.70852	0.00675845	0.113746
ENSG00000258302	NA	151.063	6.25637	2.31015	2.7082	0.00676488	0.113746
ENSG00000197769		113.112	-1.80498	0.666498	-2.70816	0.00676584	0.113746
ENSG00000276070	NA	2622.07	2.16126	0.798802	2.70563	0.00681758	0.114413
ENSG00000264404	NA	52.2289	-2.5246	0.933122	-2.70554	0.00681935	0.114413
ENSG00000078401	EDN1	109.081	-7.11523	2.6306	-2.70479	0.00683467	0.114553
ENSG00000130477	UNC13A	68.9242	-2.45112	0.906363	-2.70434	0.006844	0.114594
ENSG00000205250	E2F4	2218.01	0.890767	0.329502	2.70338	0.00686391	0.114811
ENSG00000233822	HIST1H2BN	4449.95	-1.23682	0.457572	-2.70301	0.00687145	0.114821
ENSG00000198355	PIM3	7366.06	0.970849	0.359249	2.70244	0.00688322	0.114823
ENSG00000156642	NPTN	906.85	1.81499	0.67164	2.70233	0.00688551	0.114823
ENSG00000276232	NA	19.4865	-4.75721	1.76073	-2.70184	0.00689564	0.114876
ENSG00000124313	IQSEC2	110.078	-2.79316	1.03419	-2.70082	0.00691691	0.115115
ENSG00000171813	PWWP2B	366.188	1.25732	0.465758	2.69951	0.00694424	0.115443
ENSG00000171503	ETFDH	497.089	1.15573	0.428176	2.6992	0.00695061	0.115443
ENSG00000274523		445.624	2.53931	0.941498	2.6971	0.0069947	0.116059
ENSG00000132002		34944.2	0.852041	0.315963	2.69664	0.00700421	0.1161
ENSG00000151490	PTPRO	71.9586	-5.19964	1.92984	-2.69434	0.00705292	0.116783
ENSG00000141506	PIK3R5	5718.93	0.742795	0.275747	2.69375	0.00706525	0.116783
ENSG00000085741	WNT11	187.185	4.59996	1.70768	2.69369	0.00706663	0.116783
ENSG00000182359	KBTBD3	48.2895	5.2159	1.93667	2.69323	0.00707641	0.116828
ENSG00000171723	GPHN	58.8857	-2.69029	0.999135	-2.69262	0.00708923	0.116923
ENSG00000175283	DOLK	73.1149	5.57427	2.07059	2.69212	0.00710004	0.116984
ENSG00000184897	H1FX	1302.86	1.15445	0.429038	2.69079	0.00712828	0.117146
ENSG00000196368		67.2385	6.83668	2.54099	2.69056	0.00713317	0.117146
ENSG00000271519	NA	152.494	-1.53626	0.571009	-2.69043	0.00713599	0.117146
ENSG00000111665	CDCA3	105.068	-1.81385	0.674211	-2.69033	0.00713818	0.117146
ENSG00000151500	THYN1	128.97	5.31162	1.97469	2.68985	0.00714832	0.117196
ENSG00000166986	MARS	2703.3	0.927286	0.344782	2.68948	0.00715625	0.117209
ENSG00000263884	NA	157.429	-2.6549	0.9873	-2.68905	0.00716558	0.117246
ENSG00000110492	MDK	136.583	2.98502	1.11061	2.68772	0.00719411	0.117596
ENSG00000205639	MFSD2B	107.82	1.85044	0.689337	2.68437	0.00726664	0.118665
ENSG00000115661	STK16	63.4045	2.97544	1.10865	2.68384	0.00727825	0.118721
ENSG00000168918	INPP5D	2698.26	0.734388	0.273663	2.68355	0.00728449	0.118721
ENSG00000174080	CTSF	96.1212	7.56025	2.81784	2.68299	0.00729664	0.118802
ENSG00000148225	WDR31	94.0346	-1.44131	0.537323	-2.68239	0.00730987	0.118828
ENSG00000124635		1011.43	-1.59034	0.592912	-2.68226	0.00731261	0.118828
ENSG00000278743	NA	991.974	-1.30903	0.488298	-2.68081	0.00734451	0.119229
ENSG00000105369		644.269	2.47614	0.924795	2.67751	0.00741727	0.120292
ENSG00000128886	ELL3	33.3783	7.08886	2.64838	2.67668	0.00743547	0.120345
ENSG00000255008	NA	25.8905	-5.05359	1.8881	-2.67655	0.00743849	0.120345
ENSG00000071282	LMCD1	115.366	6.77292	2.53094	2.67605	0.00744958	0.120345
ENSG00000143499	SMYD2	336.345	3.62615	1.35504	2.67605	0.00744965	0.120345
ENSG00000006715	VPS41	673.744	1.70746	0.638142	2.67567	0.00745803	0.120363
ENSG00000264207	NA	92.5598	3.41363	1.27652	2.67417	0.00749149	0.120785
ENSG00000242779	NA	231.787	1.95252	0.730392	2.67325	0.007512	0.120973
ENSG00000236449	NA	27.6524	6.83065	2.55543	2.67299	0.00751778	0.120973
ENSG00000263470	NA	15.956	8.44706	3.16447	2.66934	0.00759996	0.122108
ENSG00000229512	NA	87.4063	-1.95775	0.733484	-2.66911	0.00760525	0.122108
ENSG00000198324	FAM109A	124.044	3.4082	1.27702	2.66888	0.00761049	0.122108
ENSG00000156802	ATAD2	604.549	-2.01421	0.754971	-2.66793	0.00763191	0.122165
ENSG00000136758	YME1L1	7382.88	-0.593337	0.222399	-2.66789	0.00763281	0.122165
ENSG00000143674	MAP3K21	109.81	7.57499	2.83979	2.66745	0.00764296	0.122165
ENSG00000014138	POLA2	223.975	-1.6182	0.606695	-2.66724	0.00764773	0.122165
ENSG00000167595	PROSER3	191.374	-1.42944	0.536011	-2.6668	0.00765772	0.122165
ENSG00000196323	ZBTB44	347.545	2.61266	0.979748	2.66667	0.00766067	0.122165
ENSG00000107249	GLIS3	32.0353	4.25756	1.59672	2.66644	0.00766582	0.122165
ENSG00000121989	ACVR2A	103.09	-3.45994	1.29775	-2.6661	0.00767369	0.122173
ENSG00000112394	SLC16A10	2231.33	1.09614	0.411297	2.66508	0.007697	0.122426
ENSG00000136158	SPRY2	64.8013	6.10649	2.29289	2.66323	0.0077395	0.122984
ENSG00000260756	NA	29.8484	-2.58518	0.970903	-2.66265	0.00775273	0.123075
ENSG00000142224	IL19	49.4225	6.93722	2.60626	2.66175	0.00777358	0.123288
ENSG00000170037	CNTROB	464.016	1.17641	0.442086	2.66105	0.00778969	0.123425
ENSG00000229178	NA	59.5658	-2.77097	1.04156	-2.6604	0.00780484	0.123547
ENSG00000165275	TRMT10B	285.433	-2.04329	0.76827	-2.6596	0.00782332	0.123721
ENSG00000189241	NA	1693.74	1.05009	0.394999	2.65847	0.00784963	0.123969
ENSG00000182831	C16orf72	1770.06	1.24643	0.468902	2.6582	0.00785597	0.123969
ENSG00000273117	NA	389.94	-2.39264	0.90018	-2.65796	0.00786155	0.123969
ENSG00000226091	NA	1637.39	-1.06474	0.400967	-2.65543	0.00792063	0.12467
ENSG00000110651	CD81	260.096	2.03403	0.766062	2.65517	0.00792677	0.12467
ENSG00000164081	TEX264	225.217	2.96777	1.1178	2.65501	0.00793058	0.12467
ENSG00000137343	ATAT1	186.056	3.86502	1.45588	2.65477	0.00793617	0.12467
ENSG00000177432	NAP1L5	54.0316	-7.21295	2.71739	-2.65437	0.00794574	0.124702
ENSG00000100219		7934.51	0.806555	0.30391	2.65393	0.00795605	0.124745
ENSG00000114988	LMAN2L	76.4992	5.34061	2.01272	2.65343	0.00796784	0.124801
ENSG00000169018	FEM1B	890.833	2.10724	0.794245	2.65314	0.00797469	0.124801
ENSG00000176714	CCDC121	204.402	-2.00498	0.755917	-2.65238	0.00799267	0.124937
ENSG00000188092		387.375	-2.50075	0.942919	-2.65213	0.00799849	0.124937
ENSG00000149328	GLB1L2	26.3086	-2.55631	0.964312	-2.65092	0.00802738	0.12527
ENSG00000126003	PLAGL2	450.824	1.56653	0.591027	2.65053	0.00803661	0.125295
ENSG00000089280	FUS	3472.47	1.0875	0.410576	2.64872	0.00807978	0.125798
ENSG00000277900	NA	94.9903	-1.84202	0.695486	-2.64854	0.0080841	0.125798
ENSG00000221676	U6atac	54.4847	-2.86392	1.08173	-2.64755	0.00810778	0.125995
ENSG00000082293	COL19A1	58.8706	-1.67139	0.63134	-2.64737	0.00811197	0.125995
ENSG00000013583	HEBP1	606.255	3.24068	1.22438	2.6468	0.00812573	0.12609
ENSG00000107537	PHYH	516.477	-1.74078	0.657962	-2.64571	0.00815204	0.126366
ENSG00000182180	MRPS16	567.369	2.02785	0.76655	2.64543	0.00815882	0.126366
ENSG00000172602	RND1	1267.26	-0.981931	0.371316	-2.64446	0.00818208	0.126608
ENSG00000231999	NA	130.756	-2.74508	1.03827	-2.64391	0.00819555	0.126698
ENSG00000162104	NA	608.125	-1.64756	0.623323	-2.64319	0.0082128	0.12684
ENSG00000117242	NA	110.374	-1.88609	0.713648	-2.64289	0.00822013	0.12684
ENSG00000121749	TBC1D15	1374.56	-2.106	0.796963	-2.64254	0.00822872	0.126854
ENSG00000197323	TRIM33	1460.02	1.64511	0.622732	2.64176	0.00824758	0.126947
ENSG00000221968	FADS3	2241.52	0.820826	0.310724	2.64166	0.00825012	0.126947
ENSG00000168779	SHOX2	63.121	-4.32155	1.63655	-2.64065	0.00827471	0.127207
ENSG00000270177	NA	62.5316	-8.3491	3.16244	-2.64008	0.00828865	0.12725
ENSG00000111860	CEP85L	392.683	-2.23352	0.846061	-2.63991	0.00829288	0.12725
ENSG00000260528	NA	304.142	-2.2617	0.856914	-2.63936	0.00830627	0.127337
ENSG00000250241	NA	59.6449	-1.79996	0.682323	-2.63799	0.00833995	0.127735
ENSG00000205659	LIN52	425.246	-1.85593	0.70388	-2.63672	0.00837116	0.128094
ENSG00000111674	ENO2	111.359	4.82103	1.82891	2.63601	0.00838872	0.128244
ENSG00000184677	ZBTB40	563.976	1.94839	0.739447	2.63492	0.00841564	0.128537
ENSG00000276651	NA	334.687	-2.5541	0.969609	-2.63416	0.00843459	0.128707
ENSG00000273576	NA	26.8259	8.32198	3.16208	2.63181	0.00849317	0.129436
ENSG00000231105	NA	160.4	-2.33303	0.886539	-2.63161	0.00849804	0.129436
ENSG00000168421	RHOH	785.38	2.98336	1.13384	2.63121	0.00850825	0.129473
ENSG00000242338	NA	276.747	-2.44599	0.929824	-2.63059	0.00852357	0.129587
ENSG00000102445	RUBCNL	559.821	-1.38462	0.526495	-2.62989	0.00854128	0.129736
ENSG00000047648	ARHGAP6	64.872	6.90355	2.62576	2.62917	0.00855947	0.12988
ENSG00000205670	NA	35.8795	-6.58153	2.50354	-2.62889	0.00856648	0.12988
ENSG00000187513	NA	63.0294	8.29266	3.15607	2.62752	0.00860086	0.130282
ENSG00000186063	AIDA	347.935	2.9497	1.12284	2.627	0.00861417	0.130364
ENSG00000213341	CHUK	463.606	3.09624	1.17894	2.6263	0.00863193	0.130514
ENSG00000228742	NA	65.4921	-2.0901	0.796173	-2.62519	0.00866017	0.130811
ENSG00000187676	B3GLCT	276.957	-3.68123	1.40252	-2.62472	0.00867192	0.130811
ENSG00000151116	UEVLD	318.513	1.07203	0.408454	2.62459	0.00867533	0.130811
ENSG00000148331	ASB6	1032.11	2.19277	0.835693	2.62389	0.00869324	0.130942
ENSG00000171735	CAMTA1	785.301	1.16012	0.442251	2.62322	0.00871043	0.130942
ENSG00000114423	CBLB	412.208	1.89335	0.721784	2.62315	0.00871217	0.130942
ENSG00000270087	NA	116.339	-1.43929	0.548759	-2.62281	0.00872073	0.130942
ENSG00000176248	ANAPC2	1074.67	-1.22657	0.467675	-2.6227	0.00872363	0.130942
ENSG00000272655	NA	139.766	3.33184	1.27055	2.62236	0.00873242	0.130955
ENSG00000225611	NA	307.186	-2.29997	0.877328	-2.62156	0.00875273	0.131049
ENSG00000082213	C6H5orf22	361.459	1.45414	0.554701	2.62149	0.0087546	0.131049
ENSG00000162413	KLHL21	2062.8	1.57901	0.602428	2.62107	0.00876535	0.131092
ENSG00000104973	MED25	448.567	2.48791	0.950084	2.61862	0.00882859	0.131918
ENSG00000188389	PDCD1	69.2067	6.64273	2.53808	2.61723	0.0088647	0.132338
ENSG00000100246	DNAL4	89.8155	4.1209	1.57585	2.61503	0.00892187	0.132879
ENSG00000163938	GNL3	1753.4	0.92337	0.353202	2.61428	0.00894153	0.132879
ENSG00000260563	NA	89.9132	3.45942	1.32341	2.61402	0.00894849	0.132879
ENSG00000095002	MSH2	88.1561	8.31971	3.18287	2.6139	0.00895148	0.132879
ENSG00000164050	PLXNB1	112.875	4.74373	1.81493	2.61373	0.008956	0.132879
ENSG00000166166	TRMT61A	129.979	3.92771	1.50277	2.61364	0.00895832	0.132879
ENSG00000101266	NA	1565.31	1.75581	0.671855	2.61338	0.00896508	0.132879
ENSG00000176619	LMNB2	388.117	1.58645	0.607077	2.61326	0.00896828	0.132879
ENSG00000131236	CAP1	7364.29	0.877411	0.335805	2.61286	0.00897876	0.132879
ENSG00000135929	CYP27A1	447.386	-2.34963	0.899288	-2.61276	0.00898133	0.132879
ENSG00000279648	NA	209.681	-1.15614	0.442587	-2.61224	0.00899508	0.132889
ENSG00000214765	NA	1126.38	-1.18613	0.45414	-2.61181	0.00900654	0.132889
ENSG00000173237		164.028	-4.35346	1.66689	-2.61172	0.00900869	0.132889
ENSG00000179523	NA	315.843	-2.17793	0.833972	-2.61152	0.00901417	0.132889
ENSG00000073150	PANX2	49.8812	2.41028	0.923131	2.61099	0.00902806	0.13297
ENSG00000101187	SLCO4A1	1285.84	3.2415	1.24162	2.6107	0.00903577	0.13297
ENSG00000214756	METTL12	4056.1	-1.23313	0.472528	-2.60963	0.00906394	0.133158
ENSG00000087008	ACOX3	296.967	3.25602	1.24771	2.60961	0.00906465	0.133158
ENSG00000005238	FAM214B	2079.58	1.14467	0.439099	2.60687	0.00913752	0.133993
ENSG00000143367	TUFT1	368.545	2.62947	1.0088	2.60653	0.00914645	0.133993
ENSG00000189157		59.8647	-1.76853	0.678572	-2.60625	0.00915383	0.133993
ENSG00000228242	NA	100.604	-2.82311	1.08321	-2.60625	0.00915391	0.133993
ENSG00000115561	NA	671.658	-1.60751	0.616866	-2.60593	0.0091625	0.134
ENSG00000108688	CCL7	59.1934	-4.15454	1.59536	-2.60415	0.00921037	0.134581
ENSG00000065559	MAP2K4	889.111	2.09056	0.803073	2.6032	0.00923586	0.134719
ENSG00000104643	MTMR9	607.533	2.663	1.02309	2.6029	0.00924401	0.134719
ENSG00000125945	ZNF436	133.909	4.9008	1.88284	2.60288	0.0092443	0.134719
ENSG00000171914	TLN2	72.1077	-3.11379	1.1965	-2.60243	0.00925661	0.13478
ENSG00000196083	IL1RAP	931.042	1.87408	0.720335	2.60167	0.00927698	0.134858
ENSG00000198648	STK39	60.8946	4.72524	1.81627	2.60163	0.00927831	0.134858
ENSG00000143195	ILDR2	21.7233	-3.63981	1.39923	-2.6013	0.00928711	0.134867
ENSG00000153885	NA	198.956	3.74141	1.4388	2.60036	0.00931259	0.135118
ENSG00000115657	ABCB6	119.809	3.18787	1.22622	2.59976	0.00932876	0.135234
ENSG00000152359	POC5	134.528	5.2122	2.00541	2.59906	0.00934782	0.135368
ENSG00000176715	ACSF3	282.667	-2.21564	0.852555	-2.59882	0.00935435	0.135368
ENSG00000010610	CD4	3215.7	1.55148	0.597247	2.59772	0.00938461	0.135611
ENSG00000258325	NA	47.9868	-4.76905	1.83594	-2.59761	0.00938757	0.135611
ENSG00000115761	NOL10	326.672	-1.35155	0.520402	-2.59713	0.00940059	0.135681
ENSG00000175344		90.0551	-3.62479	1.39611	-2.59635	0.00942202	0.135862
ENSG00000232450	NA	31.2946	6.42616	2.47546	2.59594	0.00943318	0.135862
ENSG00000105364	MRPL4	330.594	1.54714	0.596029	2.59574	0.00943881	0.135862
ENSG00000176788	BASP1	8951.17	0.784099	0.302102	2.59547	0.00944604	0.135862
ENSG00000243885	NA	54.2035	-1.81615	0.699849	-2.59505	0.00945763	0.13591
ENSG00000170677	SOCS6	768.15	2.79962	1.07925	2.59404	0.00948541	0.136134
ENSG00000117640	MTFR1L	895.516	1.72862	0.666465	2.59371	0.00949458	0.136134
ENSG00000104907	TRMT1	1504.28	-0.898625	0.346542	-2.59312	0.00951098	0.136134
ENSG00000246777	NA	194.454	-1.74285	0.672116	-2.59308	0.00951207	0.136134
ENSG00000182612	TSPAN10	307.305	-0.973358	0.375393	-2.5929	0.00951701	0.136134
ENSG00000183808	RBM12B	92.9301	3.327	1.28322	2.5927	0.00952265	0.136134
ENSG00000134262	AP4B1	598.534	1.69446	0.653692	2.59214	0.00953798	0.136147
ENSG00000270361	NA	392.638	-2.66685	1.02885	-2.59207	0.00954002	0.136147
ENSG00000134253	TRIM45	100.196	-3.11027	1.20047	-2.59088	0.00957309	0.136428
ENSG00000137801	THBS1	8716.31	1.44205	0.556613	2.59077	0.00957619	0.136428
ENSG00000145945	FAM50B	53.2913	-8.19155	3.16274	-2.59001	0.00959722	0.13661
ENSG00000165533	TTC8	65.8126	-2.43892	0.942029	-2.58901	0.00962525	0.136891
ENSG00000277972	CISD3	135.077	2.9586	1.14305	2.58833	0.00964434	0.137044
ENSG00000269559	NA	18.0161	-5.59895	2.16361	-2.58778	0.0096596	0.137143
ENSG00000113300	CNOT6	349.045	1.75194	0.677101	2.58741	0.00967002	0.137173
ENSG00000209042	SNORD12	664.015	-0.904113	0.349501	-2.58687	0.0096852	0.137271
ENSG00000234754	NA	48.6369	-2.09555	0.810382	-2.58587	0.00971326	0.137489
ENSG00000138074	SLC5A6	329.391	3.05294	1.18084	2.5854	0.00972658	0.137489
ENSG00000230647	NA	33.4334	-2.41799	0.935297	-2.58526	0.00973052	0.137489
ENSG00000242941	NA	25.2363	-5.28544	2.04468	-2.58497	0.00973868	0.137489
ENSG00000184985	SORCS2	63.0745	6.05372	2.34222	2.5846	0.00974906	0.137489
ENSG00000151461	UPF2	3092.48	-1.18576	0.458789	-2.58455	0.00975056	0.137489
ENSG00000279160	NA	34.6954	-2.25083	0.871102	-2.58389	0.00976925	0.137541
ENSG00000104419	Ndrg1	5803.24	1.08452	0.419734	2.58383	0.00977088	0.137541
ENSG00000088035	ALG6	256.921	-2.81414	1.0893	-2.58345	0.0097818	0.137578
ENSG00000112208	BAG2	72.2162	2.30089	0.891142	2.58196	0.00982417	0.138
ENSG00000104689		527.626	-3.3312	1.29026	-2.5818	0.00982853	0.138
ENSG00000205929	C21orf62	210.66	-1.34502	0.521057	-2.58134	0.00984172	0.138068
ENSG00000196715	NA	244.248	1.99923	0.774583	2.58105	0.00985016	0.138069
ENSG00000066294	CD84	384.012	-1.79843	0.697097	-2.57989	0.00988323	0.138168
ENSG00000231028	NA	114.299	-3.12134	1.20994	-2.57976	0.009887	0.138168
ENSG00000270367	NA	318.31	-1.97159	0.764315	-2.57955	0.00989288	0.138168
ENSG00000053900	ANAPC4	530.395	2.56487	0.994342	2.57946	0.00989549	0.138168
ENSG00000104812	GYS1	325.42	1.6679	0.646641	2.57934	0.00989903	0.138168
ENSG00000138709	LARP1B	431.687	-2.18533	0.847924	-2.57727	0.00995852	0.138672
ENSG00000198538	NA	60.8194	-2.0477	0.794574	-2.5771	0.00996333	0.138672
ENSG00000160255	ITGB2	18900.9	0.72337	0.280723	2.57681	0.00997157	0.138672
ENSG00000176102	CSTF3	340.442	2.187	0.848827	2.5765	0.00998073	0.138672
ENSG00000235706	NA	166.17	-1.37741	0.534619	-2.57643	0.00998269	0.138672
ENSG00000162694	EXTL2	104.467	-1.95919	0.760458	-2.57633	0.00998547	0.138672
ENSG00000104852	SNRNP70	2559.56	1.07666	0.418198	2.57452	0.0100379	0.139186
ENSG00000160714	UBE2Q1	316.689	1.48365	0.576309	2.57439	0.0100417	0.139186
ENSG00000116679	IVNS1ABP	13045.7	1.29165	0.501804	2.574	0.0100529	0.139186
ENSG00000266872	NA	43.8823	4.79829	1.86422	2.57389	0.0100561	0.139186
ENSG00000130561	SAG	177.329	-1.25905	0.48947	-2.57228	0.0101032	0.139658
ENSG00000123908	AGO2	3293.56	1.1911	0.463076	2.57214	0.0101071	0.139658
ENSG00000259315	NA	36.0961	-2.39614	0.932576	-2.56938	0.0101882	0.14066
ENSG00000262001	NA	389.586	-1.47348	0.573824	-2.56782	0.010234	0.141031
ENSG00000214837	NA	436.3	-1.11525	0.434332	-2.56774	0.0102363	0.141031
ENSG00000158106	RHPN1	20.2751	6.32048	2.46163	2.5676	0.0102407	0.141031
ENSG00000177200	CHD9	2414.5	-1.15471	0.449812	-2.56709	0.0102555	0.141118
ENSG00000074370	ATP2A3	773.531	2.39221	0.932235	2.5661	0.0102849	0.141386
ENSG00000179715	NA	57.4378	6.31426	2.46092	2.56581	0.0102935	0.141386
ENSG00000163421	PROK2	183.123	-4.03188	1.57153	-2.56557	0.0103006	0.141386
ENSG00000142002	DPP9	756.626	1.47721	0.575985	2.56466	0.0103276	0.141473
ENSG00000141642	ELAC1	217.411	2.87495	1.1211	2.5644	0.0103356	0.141473
ENSG00000259431	THTPA	53.3547	4.00346	1.56124	2.56427	0.0103392	0.141473
ENSG00000250739	NA	80.7969	-5.71631	2.22927	-2.5642	0.0103413	0.141473
ENSG00000268945	NA	58.3227	-2.633	1.02701	-2.56374	0.0103551	0.141546
ENSG00000280228	NA	613.436	-2.2464	0.876395	-2.56323	0.0103703	0.141633
ENSG00000204237	OXLD1	235.769	1.4696	0.5734	2.56295	0.0103787	0.141633
ENSG00000145675	PIK3R1	1035.81	-1.40385	0.548538	-2.55926	0.0104895	0.143028
ENSG00000115009	CCL20	1751.55	1.31388	0.51345	2.55892	0.0104998	0.143051
ENSG00000157330	C1orf158	47.4659	-2.08339	0.81431	-2.55847	0.0105133	0.143116
ENSG00000092036		371.46	3.877	1.51566	2.55796	0.0105287	0.143128
ENSG00000226889	NA	207.852	-1.57385	0.615296	-2.55787	0.0105315	0.143128
ENSG00000112941	PAPD7	342.929	2.41398	0.944159	2.55675	0.0105656	0.143403
ENSG00000141446	ESCO1	882.477	-1.68804	0.660257	-2.55663	0.0105691	0.143403
ENSG00000171596	NMUR1	160.937	-1.14686	0.448736	-2.55576	0.0105956	0.143644
ENSG00000106588	PSMA2	2390.8	0.74376	0.291125	2.55478	0.0106255	0.143933
ENSG00000265241	RBM8A	4854.66	0.643793	0.252168	2.55304	0.0106788	0.144536
ENSG00000169733	RFNG	95.1093	3.74612	1.46779	2.55221	0.0107042	0.14476
ENSG00000102760	RGCC	8921.6	0.76376	0.299316	2.55168	0.0107203	0.14486
ENSG00000160072		619.519	1.82397	0.715259	2.55008	0.0107697	0.145161
ENSG00000126746	ZNF384	370.162	2.27667	0.89282	2.54997	0.0107731	0.145161
ENSG00000273176	NA	370.818	-1.72129	0.67503	-2.54994	0.0107741	0.145161
ENSG00000279347	NA	129.538	-1.81772	0.712881	-2.54983	0.0107777	0.145161
ENSG00000171320	ESCO2	80.9791	-2.32407	0.911609	-2.54942	0.0107903	0.145212
ENSG00000103479	RBL2	818.949	-1.2426	0.487708	-2.54785	0.010839	0.145749
ENSG00000203814	HIST2H2BF	1035.27	-2.05405	0.806617	-2.5465	0.0108809	0.146081
ENSG00000078618	NRDC	2854.8	1.1083	0.435227	2.54649	0.0108814	0.146081
ENSG00000122778	KIAA1549	112.639	-2.30828	0.906564	-2.54618	0.0108908	0.146089
ENSG00000273443	NA	47.4669	-1.91423	0.752077	-2.54526	0.0109198	0.146319
ENSG00000278845		236.134	3.89577	1.53071	2.54507	0.0109257	0.146319
ENSG00000162881	OXER1	108.764	5.78554	2.27381	2.54442	0.0109459	0.146471
ENSG00000277813	NA	1401.61	-1.28526	0.505207	-2.54402	0.0109584	0.14652
ENSG00000240694	PNMA2	73.711	-1.50925	0.593357	-2.54357	0.0109725	0.146589
ENSG00000137501		171.937	4.44312	1.7475	2.54255	0.0110046	0.146812
ENSG00000158517	NCF1	2445.37	-0.678083	0.266716	-2.54234	0.0110114	0.146812
ENSG00000173621	LRFN4	125.391	-4.92249	1.93653	-2.54191	0.0110247	0.146812
ENSG00000198556	ZNF789	231.13	-1.97085	0.775373	-2.54181	0.011028	0.146812
ENSG00000105329	TGFB1	3191.55	0.968432	0.381027	2.54163	0.0110335	0.146812
ENSG00000178252	WDR6	1241.43	1.56066	0.614186	2.54102	0.0110529	0.146951
ENSG00000135341	MAP3K7	926.155	-1.62477	0.639595	-2.54031	0.0110755	0.147133
ENSG00000017427	IGF1	35.194	-2.18082	0.858652	-2.53982	0.011091	0.147151
ENSG00000168243	GNG4	566.502	-1.54533	0.608546	-2.53939	0.0111047	0.147151
ENSG00000178096	NA	157.919	-1.75199	0.690033	-2.539	0.0111171	0.147151
ENSG00000226777	NA	96.5269	-6.14807	2.4215	-2.53895	0.0111187	0.147151
ENSG00000239002	snoU85	186.842	-2.46156	0.969684	-2.53852	0.0111322	0.147151
ENSG00000116350	SRSF4	1704.14	0.801091	0.315579	2.53848	0.0111335	0.147151
ENSG00000116128	BCL9	87.4379	-5.53475	2.1805	-2.5383	0.0111392	0.147151
ENSG00000019582	CD74	169960	0.736848	0.290334	2.53793	0.011151	0.147189
ENSG00000131355	ADGRE3	301.971	-2.53951	1.00086	-2.53732	0.0111703	0.147327
ENSG00000124491	F13A1	962.37	2.63227	1.03781	2.53637	0.0112007	0.14761
ENSG00000166068	SPRED1	173.64	3.24924	1.28158	2.53534	0.0112338	0.147928
ENSG00000123143	PKN1	1626.94	0.877621	0.346241	2.53471	0.0112539	0.148075
ENSG00000197712	FAM114A1	148.192	-2.28417	0.901336	-2.5342	0.0112704	0.148133
ENSG00000103528	SYT17	192.96	-1.68042	0.663148	-2.534	0.0112769	0.148133
ENSG00000181274	FRAT2	941.711	1.63599	0.64568	2.53374	0.0112852	0.148133
ENSG00000125733	TRIP10	199.99	1.77737	0.702362	2.53055	0.0113882	0.14929
ENSG00000200795	U4	147.348	-2.10194	0.830658	-2.53046	0.0113914	0.14929
ENSG00000145040	NA	169.442	-1.72756	0.683039	-2.52922	0.0114316	0.149697
ENSG00000170946	DNAJC24	156.547	-1.57545	0.623137	-2.52826	0.0114629	0.149989
ENSG00000180071		395.936	-1.28862	0.510087	-2.52627	0.0115281	0.150722
ENSG00000279608	NA	153.661	-1.6282	0.644587	-2.52595	0.0115385	0.150739
ENSG00000223776	NA	102.852	-5.17632	2.04964	-2.52547	0.0115543	0.150826
ENSG00000267265	NA	74.7983	-2.55802	1.01305	-2.52506	0.0115678	0.150884
ENSG00000271614	NA	9465.8	-0.741157	0.293614	-2.52426	0.0115942	0.151097
ENSG00000172354	GNB2	1090.98	1.51932	0.601948	2.52401	0.0116025	0.151097
ENSG00000213300	NA	339.834	-4.17457	1.65421	-2.5236	0.0116159	0.151154
ENSG00000205531	NAP1L4	1791.73	1.00728	0.399236	2.52303	0.011635	0.151281
ENSG00000230392	NA	51.4965	-1.83335	0.726725	-2.52275	0.011644	0.151281
ENSG00000159403		24.6416	-2.94365	1.16702	-2.52237	0.0116568	0.151327
ENSG00000137478	FCHSD2	358.358	-1.70411	0.675745	-2.52182	0.0116749	0.151444
ENSG00000163389	POGLUT1	321.824	-3.78061	1.49951	-2.52123	0.0116945	0.151528
ENSG00000236334	NA	75.3428	-1.68413	0.668028	-2.52105	0.0117004	0.151528
ENSG00000089177	KIF16B	479.551	1.88316	0.747121	2.52056	0.0117169	0.151528
ENSG00000178999	AURKB	34.353	-2.4973	0.990786	-2.52052	0.0117181	0.151528
ENSG00000267474	NA	50.7671	-2.11039	0.837405	-2.52016	0.0117302	0.151567
ENSG00000168765	NA	72.5034	7.6477	3.03546	2.51946	0.0117536	0.151682
ENSG00000100450	NA	187.571	-3.13406	1.244	-2.51934	0.0117575	0.151682
ENSG00000170638	TRABD	5241.49	0.995856	0.395357	2.51888	0.011773	0.15175
ENSG00000172757		20514.1	0.936965	0.372013	2.51863	0.0117811	0.15175
ENSG00000177663	IL17RA	2596.44	1.02977	0.409063	2.51738	0.011823	0.15217
ENSG00000273702	NA	2851.43	-1.08607	0.431687	-2.51587	0.011874	0.152709
ENSG00000197024	ZNF398	136.081	-3.61785	1.43844	-2.51512	0.0118993	0.152892
ENSG00000142875	PRKACB	487.64	2.62665	1.04444	2.51489	0.0119068	0.152892
ENSG00000273783	NA	203.073	-2.60924	1.03768	-2.51451	0.0119199	0.152941
ENSG00000169188	APEX2	452.261	2.5756	1.02463	2.51368	0.0119479	0.153182
ENSG00000163399	ATP1A1	4043.82	1.13083	0.449927	2.51336	0.0119589	0.153203
ENSG00000214456	PLIN5	1139.03	-1.24476	0.495409	-2.51259	0.0119848	0.153417
ENSG00000276216	NA	1815.66	-1.3279	0.528569	-2.51226	0.0119961	0.153439
ENSG00000182326		101.326	-1.33824	0.532739	-2.51199	0.0120051	0.153439
ENSG00000087470	DNM1L	1831.52	1.04643	0.416634	2.51162	0.0120179	0.153484
ENSG00000158373	HIST1H2BD	881.051	-2.02997	0.808515	-2.51074	0.0120477	0.153621
ENSG00000124802		291.244	-1.15919	0.461703	-2.51068	0.0120498	0.153621
ENSG00000147133	TAF1	275.634	-1.50507	0.599545	-2.51036	0.0120608	0.153621
ENSG00000182162	NA	1144.49	1.39917	0.55739	2.51021	0.0120658	0.153621
ENSG00000131791	PRKAB2	157.992	1.75871	0.70078	2.50965	0.0120851	0.153748
ENSG00000055208	TAB2	456.926	1.68879	0.673065	2.5091	0.0121039	0.153868
[truncated: 15,226 more rows]

## Sheet: pDC human
GeneID	GeneSymbol	baseMean	log2FoldChange	lfcSE	stat	pvalue	padj
[truncated: 13,474 more rows]

[truncated: 4 more sheets: LB macaque, LT macaque, mDC macaque, pDC macaque]
